# Supplementary material for: HiFi metagenomic sequencing enables assembly of accurate and complete genomes from human gut microbiota
Source: Nat Commun. 2022 Oct 26;13:6367. doi: 10.1038/s41467-022-34149-0 (PMC9606305; doi:10.1038/s41467-022-34149-0)
Supplement: Supplementary file 4 — Supplementary Data 1 [file 41467_2022_34149_MOESM4_ESM.xlsx]

## Sheet: Sheet1
Supplementary Data 1. Long read metagenomic sequencing samples on human feces
Sample	Technology	Platform	# of reads	Total read length (bp)	Average read length (bp)	Median read length (bp)	Longest read length (bp)	N50 (bp)	Q30 rate	Median quality value (Q)
m64011_210224_000525	HiFi	Sequel IIe	1792146	1.84904e+10	10317.5	9684	49376	11446	79.757	40.317
m64011_210225_094432	HiFi	Sequel IIe	1687238	1.5525e+10	9201.45	8855	39096	10311	79.6878	40.7206
m64011_210226_210143	HiFi	Sequel IIe	1904159	1.88231e+10	9885.23	9964	40238	11043	77.2342	39.1202
m64011_210228_064650	HiFi	Sequel IIe	1767289	1.52401e+10	8623.44	8375	34823	9587	77.5358	39.6242
KR001	HiFi	Sequel II	2017709	2.95932e+10	14666.7	13930	49925	14834	68.8128	35.508
SRR8427256	Oxford Nanopore Technologies	ONT MinION	4487361	7.55268e+09	1683.1	929	115702	2994	0	9.29749
SRR8427257	Oxford Nanopore Technologies	ONT MinION	3404101	6.12797e+09	1800.17	1048	115448	3030	0	10.1242
SRR8427258	Oxford Nanopore Technologies	ONT MinION	4003722	1.13621e+10	2837.88	1843	133658	4658	0	9.11661
SRR9847854	Oxford Nanopore Technologies	ONT MinION	11016028	2.73535e+10	2483.06	1189	178803	5205	0	9.38796
SRR9847855	Oxford Nanopore Technologies	ONT MinION	19330045	21829720080	1129.32	774	88094	1638	0	8.92169
SRR9847856	Oxford Nanopore Technologies	ONT MinION	16653276	2.31419e+10	1389.63	759	122259	2557	0	8.77227
SRR9847857	Oxford Nanopore Technologies	ONT MinION	10261578	1.593e+10	1552.39	929	90051	2771	0	9.2136
SRR9847858	Oxford Nanopore Technologies	ONT MinION	14297246	1.46117e+10	1022	441	93882	2338	0	9.03908
SRR9847859	Oxford Nanopore Technologies	ONT MinION	10223383	1.70758e+10	1670.27	790	103438	3496	0	9.2782
SRR9847860	Oxford Nanopore Technologies	ONT MinION	12359324	1.82731e+10	1478.49	719	112812	3005	0	9.33342
SRR9847861	Oxford Nanopore Technologies	ONT MinION	12590045	1.33038e+10	1056.69	530	64590	2058	0	8.2762
SRR9847862	Oxford Nanopore Technologies	ONT MinION	13196650	1.29209e+10	979.104	565	77545	1745	0	7.32055
SRR9847863	Oxford Nanopore Technologies	ONT MinION	18022654	1.51973e+10	843.234	477	107562	1432	0	8.00117
