# Supplementary material for: HiFi metagenomic sequencing enables assembly of accurate and complete genomes from human gut microbiota
Source: Nat Commun. 2022 Oct 26;13:6367. doi: 10.1038/s41467-022-34149-0 (PMC9606305; doi:10.1038/s41467-022-34149-0)
Supplement: Supplementary file 5 — Supplementary Data 2 [file 41467_2022_34149_MOESM5_ESM.xlsx]

## Sheet: Sheet1
Supplementary Data 2. Redundant genomes
Representative circular contig	Redundant circular contig
KR001_HAM_0053	KR001_MFL_0004
KR001_HAM_0048	KR001_MFL_0023;KR001_HIC_0045
KR001_HIC_0007	KR001_MFL_0034
KR001_HIC_0047	KR001_MFL_0035;KR001_HAM_0016
KR001_HAM_0024	KR001_MFL_0046;KR001_HIC_0006
KR001_HIC_0043	KR001_MFL_0072;KR001_HAM_0063
KR001_HAM_0041	KR001_MFL_0078
KR001_MFL_0129	KR001_HAM_0019;KR001_HIC_0040
KR001_HIC_0042	KR001_HAM_0009
KR001_HIC_0038	KR001_HAM_0021
KR001_HIC_0044	KR001_HAM_0034
KR001_HIC_0032	KR001_HAM_0040
KR001_HAM_0047	KR001_HIC_0041
KR001_HIC_0004	KR001_HAM_0054
KR001_HIC_0035	KR001_HAM_0056
KR001_HIC_0005	KR001_HAM_0057
KR001_HIC_0034	KR001_HAM_0059
OMN02_HAM_0070	OMN01_MFL_0007;OMN01_HIC_0057;OMN02_MFL_0432;OMN01_HAM_0067
OMN02_MFL_0087	OMN01_MFL_0008;OMN01_HIC_0069;OMN01_HAM_0008;OMN02_HAM_0024
OMN01_HAM_0046	OMN01_MFL_0150;OMN02_HAM_0066
OMN01_HAM_0047	OMN01_MFL_0178;OMN02_MFL_0420
OMN02_HAM_0069	OMN01_MFL_0186;OMN02_MFL_0268;OMN01_HAM_0079
OMN02_HAM_0049	OMN01_MFL_0230;OMN02_MFL_0224;OMN01_HAM_0049
OMN01_HAM_0078	OMN01_MFL_0262;OMN01_HIC_0071;OMN02_HAM_0037
OMN02_HAM_0118	OMN01_MFL_0263;OMN02_MFL_0063;OMN01_HAM_0043
OMN01_MFL_0295	OMN01_HIC_0002;OMN02_MFL_0255;OMN02_HAM_0029;OMN01_HAM_0072
OMN01_HAM_0053	OMN01_MFL_0352;OMN02_HAM_0130
OMN01_MFL_0491	OMN01_HIC_0070;OMN02_MFL_0288;OMN02_HIC_0003;OMN02_HAM_0053;OMN01_HAM_0102
OMN01_HAM_0050	OMN01_MFL_0568;OMN01_HIC_0001;OMN02_HIC_0002;OMN02_HAM_0125
OMN02_HAM_0017	OMN01_HIC_0063;OMN01_HAM_0012
OMN01_HIC_0064	OMN01_HAM_0015;VEG01_HAM_0056;OMN02_HAM_0108
OMN02_HAM_0039	OMN01_HIC_0065;OMN02_HIC_0079;OMN01_HAM_0087
OMN01_HAM_0097	OMN01_HIC_0066;OMN02_HAM_0020
OMN01_HAM_0062	OMN02_HIC_0001;OMN02_HAM_0090
VEG01_HAM_0041	VEG01_MFL_0045;VEG01_HIC_0068;VEG02_HAM_0041
VEG01_HAM_0022	VEG01_MFL_0099;VEG01_HIC_0075;VEG02_HIC_0089;VEG02_HAM_0100
VEG02_HAM_0068	VEG01_MFL_0105;VEG01_HIC_0003;VEG02_MFL_0228;VEG01_HAM_0049
VEG01_HAM_0009	VEG01_MFL_0108;VEG02_MFL_0465;VEG02_HAM_0075
VEG01_HAM_0067	VEG01_MFL_0137;VEG01_HIC_0008
VEG01_HAM_0010	VEG01_MFL_0139;VEG01_HIC_0073;VEG02_MFL_0172;VEG02_HIC_0090;VEG02_HAM_0085
VEG01_HIC_0010	VEG01_MFL_0215;VEG02_MFL_0417;VEG02_HIC_0091;VEG01_HAM_0068;VEG02_HAM_0131
VEG02_MFL_0149	VEG01_MFL_0257;VEG01_HIC_0062;VEG02_HIC_0082;VEG02_HAM_0056;VEG01_HAM_0073
VEG02_HAM_0088	VEG01_MFL_0298;VEG02_MFL_0150;VEG02_HIC_0078
VEG01_HAM_0048	VEG01_MFL_0461;VEG01_HIC_0055;VEG02_MFL_0459;VEG02_HIC_0075;VEG02_HAM_0128
VEG01_HAM_0042	VEG01_MFL_0485;VEG01_HIC_0004;VEG02_MFL_0482;VEG02_HAM_0054
VEG01_HAM_0002	VEG01_HIC_0002;VEG02_HAM_0120
VEG01_HAM_0019	VEG01_HIC_0006;VEG02_HIC_0088;VEG02_HAM_0070
VEG02_HAM_0012	VEG01_HIC_0057;VEG02_HIC_0079;VEG01_HAM_0064
VEG01_HIC_0058	VEG01_HAM_0043;VEG02_HAM_0053
VEG01_HIC_0059	VEG01_HAM_0072
VEG02_HAM_0021	VEG01_HIC_0060;VEG02_HIC_0001;VEG01_HAM_0054
VEG02_HAM_0055	VEG01_HIC_0061;VEG02_HIC_0080;VEG01_HAM_0106
VEG01_HAM_0025	VEG01_HIC_0064;VEG02_HIC_0083;VEG02_HAM_0078
VEG01_HAM_0027	VEG01_HIC_0065
VEG02_HIC_0084	VEG01_HIC_0069;VEG02_HAM_0019;VEG01_HAM_0088
VEG01_HIC_0070	VEG02_HIC_0085;VEG01_HAM_0004;VEG02_HAM_0049
VEG01_HIC_0072	VEG02_HAM_0035;VEG01_HAM_0059
VEG01_HIC_0076	VEG02_HAM_0058
VEG02_MFL_0321	VEG02_HAM_0098
VEG02_HAM_0083	VEG02_HIC_0002;VEG01_HAM_0108
VEG02_HAM_0090	VEG02_HIC_0076;VEG01_HAM_0037
VEG02_HAM_0111	VEG02_HIC_0081
VEG02_HIC_0086	VEG02_HAM_0094;VEG01_HAM_0096
OMN01_HAM_0001	OMN02_HAM_0116
OMN01_HAM_0037	OMN02_HAM_0043
VEG02_HAM_0029	VEG01_HAM_0020
VEG02_HAM_0051	VEG01_HAM_0046
OMN02_HAM_0033	OMN01_HAM_0083
OMN02_HAM_0034	OMN01_HAM_0095
VEG02_HAM_0059	VEG01_HAM_0044
OMN02_HAM_0050	OMN01_HAM_0113
OMN01_HAM_0074	OMN02_HAM_0052
KR001_MFL_0031	#N/A
KR001_HAM_0001	#N/A
KR001_HAM_0003	#N/A
KR001_HAM_0005	#N/A
KR001_HAM_0006	#N/A
KR001_HAM_0012	#N/A
KR001_HAM_0036	#N/A
KR001_HAM_0045	#N/A
KR001_HAM_0051	#N/A
KR001_HAM_0055	#N/A
KR001_HAM_0061	#N/A
KR001_HAM_0062	#N/A
KR001_HAM_0066	#N/A
KR001_HAM_0071	#N/A
OMN01_MFL_0267	#N/A
OMN01_HIC_0059	#N/A
OMN01_HIC_0060	#N/A
OMN02_MFL_0075	#N/A
OMN02_HIC_0071	#N/A
VEG01_MFL_0378	#N/A
VEG01_HIC_0009	#N/A
VEG01_HIC_0053	#N/A
VEG01_HIC_0063	#N/A
VEG02_HIC_0073	#N/A
VEG02_HIC_0074	#N/A
VEG01_HAM_0001	#N/A
OMN01_HAM_0033	#N/A
OMN02_HAM_0021	#N/A
OMN01_HAM_0039	#N/A
OMN02_HAM_0028	#N/A
VEG01_HAM_0045	#N/A
VEG02_HAM_0080	#N/A
VEG02_HAM_0105	#N/A
VEG01_HAM_0083	#N/A
VEG02_HAM_0109	#N/A
OMN01_HAM_0101	#N/A
OMN01_HAM_0111	#N/A
OMN01_HAM_0130	#N/A
