# Supplementary material for: HiFi metagenomic sequencing enables assembly of accurate and complete genomes from human gut microbiota
Source: Nat Commun. 2022 Oct 26;13:6367. doi: 10.1038/s41467-022-34149-0 (PMC9606305; doi:10.1038/s41467-022-34149-0)
Supplement: Supplementary file 6 — Supplementary Data 3 [file 41467_2022_34149_MOESM6_ESM.xlsx]

## Sheet: Sheet1
Supplementary Data S3. Circular contig filtering process
* Filtering is performed sequentially; the contig that failed to pass the previous step is not considered in the subsequent steps. The table represents filtering results; therefore, some annotations could be different from the individual result. For instance, VEG02_HAM_0008 has all rRNA and more than 20 types of tRNAs, but it is annotated as "FALSE" in column E (4. Presence of all rRNA and > 20 t…
All circular contigs** (3354)	1. No assembly bubble or repeats (1481)	2. Longer than 100kbp (492)	3. More than 100 marker proteins*** (303)	4. Presence of all rRNA and > 20 tRNA types (273)	5. Representative in redundant contig cluster (110)	6. Secondary Filtering (Final 102 cMAGs)
KR001_HAM_0001	TRUE	TRUE	TRUE	TRUE	TRUE	TRUE
KR001_HAM_0002	TRUE	TRUE	TRUE	FALSE	FALSE	FALSE
KR001_HAM_0003	TRUE	TRUE	TRUE	TRUE	TRUE	TRUE
KR001_HAM_0004	TRUE	FALSE	FALSE	FALSE	FALSE	FALSE
KR001_HAM_0005	TRUE	TRUE	TRUE	TRUE	TRUE	TRUE
KR001_HAM_0006	TRUE	TRUE	TRUE	TRUE	TRUE	TRUE
KR001_HAM_0007	TRUE	FALSE	FALSE	FALSE	FALSE	FALSE
KR001_HAM_0008	TRUE	FALSE	FALSE	FALSE	FALSE	FALSE
KR001_HAM_0009	TRUE	TRUE	TRUE	TRUE	FALSE	FALSE
KR001_HAM_0010	TRUE	TRUE	FALSE	FALSE	FALSE	FALSE
KR001_HAM_0011	TRUE	FALSE	FALSE	FALSE	FALSE	FALSE
KR001_HAM_0012	TRUE	TRUE	TRUE	TRUE	TRUE	TRUE
KR001_HAM_0013	TRUE	TRUE	FALSE	FALSE	FALSE	FALSE
KR001_HAM_0014	TRUE	TRUE	FALSE	FALSE	FALSE	FALSE
KR001_HAM_0015	TRUE	FALSE	FALSE	FALSE	FALSE	FALSE
KR001_HAM_0016	TRUE	TRUE	TRUE	TRUE	FALSE	FALSE
KR001_HAM_0017	TRUE	TRUE	TRUE	FALSE	FALSE	FALSE
KR001_HAM_0018	TRUE	FALSE	FALSE	FALSE	FALSE	FALSE
KR001_HAM_0019	TRUE	TRUE	TRUE	TRUE	FALSE	FALSE
KR001_HAM_0020	TRUE	TRUE	FALSE	FALSE	FALSE	FALSE
KR001_HAM_0021	TRUE	TRUE	TRUE	TRUE	FALSE	FALSE
KR001_HAM_0022	TRUE	FALSE	FALSE	FALSE	FALSE	FALSE
KR001_HAM_0023	TRUE	FALSE	FALSE	FALSE	FALSE	FALSE
KR001_HAM_0024	TRUE	TRUE	TRUE	TRUE	TRUE	FALSE
KR001_HAM_0025	TRUE	FALSE	FALSE	FALSE	FALSE	FALSE
KR001_HAM_0026	TRUE	TRUE	TRUE	FALSE	FALSE	FALSE
KR001_HAM_0027	TRUE	TRUE	TRUE	FALSE	FALSE	FALSE
KR001_HAM_0028	TRUE	TRUE	FALSE	FALSE	FALSE	FALSE
KR001_HAM_0029	TRUE	TRUE	FALSE	FALSE	FALSE	FALSE
KR001_HAM_0030	TRUE	TRUE	FALSE	FALSE	FALSE	FALSE
KR001_HAM_0031	TRUE	FALSE	FALSE	FALSE	FALSE	FALSE
KR001_HAM_0032	TRUE	TRUE	FALSE	FALSE	FALSE	FALSE
KR001_HAM_0033	TRUE	TRUE	FALSE	FALSE	FALSE	FALSE
KR001_HAM_0034	TRUE	TRUE	TRUE	TRUE	FALSE	FALSE
KR001_HAM_0035	TRUE	FALSE	FALSE	FALSE	FALSE	FALSE
KR001_HAM_0036	TRUE	TRUE	TRUE	TRUE	TRUE	TRUE
KR001_HAM_0037	TRUE	FALSE	FALSE	FALSE	FALSE	FALSE
KR001_HAM_0038	TRUE	FALSE	FALSE	FALSE	FALSE	FALSE
KR001_HAM_0039	TRUE	FALSE	FALSE	FALSE	FALSE	FALSE
KR001_HAM_0040	TRUE	TRUE	TRUE	TRUE	FALSE	FALSE
KR001_HAM_0041	TRUE	TRUE	TRUE	TRUE	TRUE	FALSE
KR001_HAM_0042	TRUE	FALSE	FALSE	FALSE	FALSE	FALSE
KR001_HAM_0043	TRUE	TRUE	TRUE	FALSE	FALSE	FALSE
KR001_HAM_0044	TRUE	FALSE	FALSE	FALSE	FALSE	FALSE
KR001_HAM_0045	TRUE	TRUE	TRUE	TRUE	TRUE	TRUE
KR001_HAM_0046	TRUE	FALSE	FALSE	FALSE	FALSE	FALSE
KR001_HAM_0047	TRUE	TRUE	TRUE	TRUE	TRUE	TRUE
KR001_HAM_0048	TRUE	TRUE	TRUE	TRUE	TRUE	TRUE
KR001_HAM_0049	TRUE	FALSE	FALSE	FALSE	FALSE	FALSE
KR001_HAM_0050	TRUE	TRUE	FALSE	FALSE	FALSE	FALSE
KR001_HAM_0051	TRUE	TRUE	TRUE	TRUE	TRUE	TRUE
KR001_HAM_0052	TRUE	TRUE	TRUE	FALSE	FALSE	FALSE
KR001_HAM_0053	TRUE	TRUE	TRUE	TRUE	TRUE	TRUE
KR001_HAM_0054	TRUE	TRUE	TRUE	TRUE	FALSE	FALSE
KR001_HAM_0055	TRUE	TRUE	TRUE	TRUE	TRUE	TRUE
KR001_HAM_0056	TRUE	TRUE	TRUE	TRUE	FALSE	FALSE
KR001_HAM_0057	TRUE	TRUE	TRUE	TRUE	FALSE	FALSE
KR001_HAM_0058	TRUE	TRUE	FALSE	FALSE	FALSE	FALSE
KR001_HAM_0059	TRUE	TRUE	TRUE	TRUE	FALSE	FALSE
KR001_HAM_0060	TRUE	TRUE	TRUE	FALSE	FALSE	FALSE
KR001_HAM_0061	TRUE	TRUE	TRUE	TRUE	TRUE	TRUE
KR001_HAM_0062	TRUE	TRUE	TRUE	TRUE	TRUE	TRUE
KR001_HAM_0063	TRUE	TRUE	TRUE	TRUE	FALSE	FALSE
KR001_HAM_0064	TRUE	FALSE	FALSE	FALSE	FALSE	FALSE
KR001_HAM_0065	TRUE	FALSE	FALSE	FALSE	FALSE	FALSE
KR001_HAM_0066	TRUE	TRUE	TRUE	TRUE	TRUE	TRUE
KR001_HAM_0067	TRUE	TRUE	TRUE	FALSE	FALSE	FALSE
KR001_HAM_0068	TRUE	FALSE	FALSE	FALSE	FALSE	FALSE
KR001_HAM_0069	TRUE	TRUE	FALSE	FALSE	FALSE	FALSE
KR001_HAM_0070	TRUE	FALSE	FALSE	FALSE	FALSE	FALSE
KR001_HAM_0071	TRUE	TRUE	TRUE	TRUE	TRUE	TRUE
KR001_HIC_0001	FALSE	FALSE	FALSE	FALSE	FALSE	FALSE
KR001_HIC_0002	FALSE	FALSE	FALSE	FALSE	FALSE	FALSE
KR001_HIC_0003	TRUE	TRUE	TRUE	FALSE	FALSE	FALSE
KR001_HIC_0004	TRUE	TRUE	TRUE	TRUE	TRUE	TRUE
KR001_HIC_0005	TRUE	TRUE	TRUE	TRUE	TRUE	TRUE
KR001_HIC_0006	TRUE	TRUE	TRUE	TRUE	FALSE	FALSE
KR001_HIC_0007	TRUE	TRUE	TRUE	TRUE	TRUE	TRUE
KR001_HIC_0008	TRUE	TRUE	FALSE	FALSE	FALSE	FALSE
KR001_HIC_0009	TRUE	TRUE	FALSE	FALSE	FALSE	FALSE
KR001_HIC_0010	TRUE	TRUE	FALSE	FALSE	FALSE	FALSE
KR001_HIC_0011	TRUE	TRUE	FALSE	FALSE	FALSE	FALSE
KR001_HIC_0012	TRUE	TRUE	FALSE	FALSE	FALSE	FALSE
KR001_HIC_0013	TRUE	FALSE	FALSE	FALSE	FALSE	FALSE
KR001_HIC_0014	TRUE	FALSE	FALSE	FALSE	FALSE	FALSE
KR001_HIC_0015	TRUE	FALSE	FALSE	FALSE	FALSE	FALSE
KR001_HIC_0016	TRUE	FALSE	FALSE	FALSE	FALSE	FALSE
KR001_HIC_0017	TRUE	FALSE	FALSE	FALSE	FALSE	FALSE
KR001_HIC_0018	TRUE	FALSE	FALSE	FALSE	FALSE	FALSE
KR001_HIC_0019	FALSE	FALSE	FALSE	FALSE	FALSE	FALSE
KR001_HIC_0020	TRUE	FALSE	FALSE	FALSE	FALSE	FALSE
KR001_HIC_0021	TRUE	FALSE	FALSE	FALSE	FALSE	FALSE
KR001_HIC_0022	TRUE	FALSE	FALSE	FALSE	FALSE	FALSE
KR001_HIC_0023	TRUE	FALSE	FALSE	FALSE	FALSE	FALSE
KR001_HIC_0024	TRUE	FALSE	FALSE	FALSE	FALSE	FALSE
KR001_HIC_0025	TRUE	FALSE	FALSE	FALSE	FALSE	FALSE
KR001_HIC_0026	TRUE	FALSE	FALSE	FALSE	FALSE	FALSE
KR001_HIC_0027	TRUE	FALSE	FALSE	FALSE	FALSE	FALSE
KR001_HIC_0028	TRUE	FALSE	FALSE	FALSE	FALSE	FALSE
KR001_HIC_0029	FALSE	FALSE	FALSE	FALSE	FALSE	FALSE
KR001_HIC_0030	TRUE	FALSE	FALSE	FALSE	FALSE	FALSE
KR001_HIC_0031	TRUE	FALSE	FALSE	FALSE	FALSE	FALSE
KR001_HIC_0032	TRUE	TRUE	TRUE	TRUE	TRUE	TRUE
KR001_HIC_0033	TRUE	FALSE	FALSE	FALSE	FALSE	FALSE
KR001_HIC_0034	TRUE	TRUE	TRUE	TRUE	TRUE	TRUE
KR001_HIC_0035	TRUE	TRUE	TRUE	TRUE	TRUE	TRUE
KR001_HIC_0036	TRUE	TRUE	TRUE	FALSE	FALSE	FALSE
KR001_HIC_0037	TRUE	TRUE	FALSE	FALSE	FALSE	FALSE
KR001_HIC_0038	TRUE	TRUE	TRUE	TRUE	TRUE	TRUE
KR001_HIC_0039	TRUE	TRUE	TRUE	FALSE	FALSE	FALSE
KR001_HIC_0040	TRUE	TRUE	TRUE	TRUE	FALSE	FALSE
KR001_HIC_0041	TRUE	TRUE	TRUE	TRUE	FALSE	FALSE
KR001_HIC_0042	TRUE	TRUE	TRUE	TRUE	TRUE	TRUE
KR001_HIC_0043	TRUE	TRUE	TRUE	TRUE	TRUE	TRUE
KR001_HIC_0044	TRUE	TRUE	TRUE	TRUE	TRUE	TRUE
KR001_HIC_0045	TRUE	TRUE	TRUE	TRUE	FALSE	FALSE
KR001_HIC_0046	TRUE	TRUE	FALSE	FALSE	FALSE	FALSE
KR001_HIC_0047	TRUE	TRUE	TRUE	TRUE	TRUE	TRUE
KR001_HIC_0048	TRUE	FALSE	FALSE	FALSE	FALSE	FALSE
KR001_HIC_0049	TRUE	TRUE	FALSE	FALSE	FALSE	FALSE
KR001_HIC_0050	TRUE	TRUE	FALSE	FALSE	FALSE	FALSE
KR001_HIC_0051	TRUE	TRUE	FALSE	FALSE	FALSE	FALSE
KR001_HIC_0052	TRUE	TRUE	FALSE	FALSE	FALSE	FALSE
KR001_HIC_0053	TRUE	TRUE	FALSE	FALSE	FALSE	FALSE
KR001_HIC_0054	TRUE	TRUE	FALSE	FALSE	FALSE	FALSE
KR001_HIC_0055	TRUE	FALSE	FALSE	FALSE	FALSE	FALSE
KR001_HIC_0056	TRUE	FALSE	FALSE	FALSE	FALSE	FALSE
KR001_HIC_0057	FALSE	FALSE	FALSE	FALSE	FALSE	FALSE
KR001_HIC_0058	FALSE	FALSE	FALSE	FALSE	FALSE	FALSE
KR001_HIC_0059	TRUE	FALSE	FALSE	FALSE	FALSE	FALSE
KR001_HIC_0060	FALSE	FALSE	FALSE	FALSE	FALSE	FALSE
KR001_HIC_0061	FALSE	FALSE	FALSE	FALSE	FALSE	FALSE
KR001_HIC_0062	TRUE	FALSE	FALSE	FALSE	FALSE	FALSE
KR001_MFL_0001	FALSE	FALSE	FALSE	FALSE	FALSE	FALSE
KR001_MFL_0002	FALSE	FALSE	FALSE	FALSE	FALSE	FALSE
KR001_MFL_0003	FALSE	FALSE	FALSE	FALSE	FALSE	FALSE
KR001_MFL_0004	TRUE	TRUE	TRUE	TRUE	FALSE	FALSE
KR001_MFL_0005	FALSE	FALSE	FALSE	FALSE	FALSE	FALSE
KR001_MFL_0006	FALSE	FALSE	FALSE	FALSE	FALSE	FALSE
KR001_MFL_0007	FALSE	FALSE	FALSE	FALSE	FALSE	FALSE
KR001_MFL_0008	FALSE	FALSE	FALSE	FALSE	FALSE	FALSE
KR001_MFL_0009	FALSE	FALSE	FALSE	FALSE	FALSE	FALSE
KR001_MFL_0010	FALSE	FALSE	FALSE	FALSE	FALSE	FALSE
KR001_MFL_0011	FALSE	FALSE	FALSE	FALSE	FALSE	FALSE
KR001_MFL_0012	FALSE	FALSE	FALSE	FALSE	FALSE	FALSE
KR001_MFL_0013	FALSE	FALSE	FALSE	FALSE	FALSE	FALSE
KR001_MFL_0014	FALSE	FALSE	FALSE	FALSE	FALSE	FALSE
KR001_MFL_0015	FALSE	FALSE	FALSE	FALSE	FALSE	FALSE
KR001_MFL_0016	FALSE	FALSE	FALSE	FALSE	FALSE	FALSE
KR001_MFL_0017	FALSE	FALSE	FALSE	FALSE	FALSE	FALSE
KR001_MFL_0018	FALSE	FALSE	FALSE	FALSE	FALSE	FALSE
KR001_MFL_0019	FALSE	FALSE	FALSE	FALSE	FALSE	FALSE
KR001_MFL_0020	FALSE	FALSE	FALSE	FALSE	FALSE	FALSE
KR001_MFL_0021	FALSE	FALSE	FALSE	FALSE	FALSE	FALSE
KR001_MFL_0022	TRUE	FALSE	FALSE	FALSE	FALSE	FALSE
KR001_MFL_0023	TRUE	TRUE	TRUE	TRUE	FALSE	FALSE
KR001_MFL_0024	FALSE	FALSE	FALSE	FALSE	FALSE	FALSE
KR001_MFL_0025	FALSE	FALSE	FALSE	FALSE	FALSE	FALSE
KR001_MFL_0026	FALSE	FALSE	FALSE	FALSE	FALSE	FALSE
KR001_MFL_0027	FALSE	FALSE	FALSE	FALSE	FALSE	FALSE
KR001_MFL_0028	FALSE	FALSE	FALSE	FALSE	FALSE	FALSE
KR001_MFL_0029	FALSE	FALSE	FALSE	FALSE	FALSE	FALSE
KR001_MFL_0030	FALSE	FALSE	FALSE	FALSE	FALSE	FALSE
KR001_MFL_0031	TRUE	TRUE	TRUE	TRUE	TRUE	TRUE
KR001_MFL_0032	FALSE	FALSE	FALSE	FALSE	FALSE	FALSE
KR001_MFL_0033	FALSE	FALSE	FALSE	FALSE	FALSE	FALSE
KR001_MFL_0034	TRUE	TRUE	TRUE	TRUE	FALSE	FALSE
KR001_MFL_0035	TRUE	TRUE	TRUE	TRUE	FALSE	FALSE
KR001_MFL_0036	TRUE	FALSE	FALSE	FALSE	FALSE	FALSE
KR001_MFL_0037	FALSE	FALSE	FALSE	FALSE	FALSE	FALSE
KR001_MFL_0038	FALSE	FALSE	FALSE	FALSE	FALSE	FALSE
KR001_MFL_0039	TRUE	FALSE	FALSE	FALSE	FALSE	FALSE
KR001_MFL_0040	FALSE	FALSE	FALSE	FALSE	FALSE	FALSE
KR001_MFL_0041	FALSE	FALSE	FALSE	FALSE	FALSE	FALSE
KR001_MFL_0042	FALSE	FALSE	FALSE	FALSE	FALSE	FALSE
KR001_MFL_0043	TRUE	TRUE	TRUE	FALSE	FALSE	FALSE
KR001_MFL_0044	FALSE	FALSE	FALSE	FALSE	FALSE	FALSE
KR001_MFL_0045	FALSE	FALSE	FALSE	FALSE	FALSE	FALSE
KR001_MFL_0046	TRUE	TRUE	TRUE	TRUE	FALSE	FALSE
KR001_MFL_0047	FALSE	FALSE	FALSE	FALSE	FALSE	FALSE
KR001_MFL_0048	FALSE	FALSE	FALSE	FALSE	FALSE	FALSE
KR001_MFL_0049	FALSE	FALSE	FALSE	FALSE	FALSE	FALSE
KR001_MFL_0050	TRUE	FALSE	FALSE	FALSE	FALSE	FALSE
KR001_MFL_0051	FALSE	FALSE	FALSE	FALSE	FALSE	FALSE
KR001_MFL_0052	FALSE	FALSE	FALSE	FALSE	FALSE	FALSE
KR001_MFL_0053	FALSE	FALSE	FALSE	FALSE	FALSE	FALSE
KR001_MFL_0054	FALSE	FALSE	FALSE	FALSE	FALSE	FALSE
KR001_MFL_0055	FALSE	FALSE	FALSE	FALSE	FALSE	FALSE
KR001_MFL_0056	FALSE	FALSE	FALSE	FALSE	FALSE	FALSE
KR001_MFL_0057	FALSE	FALSE	FALSE	FALSE	FALSE	FALSE
KR001_MFL_0058	FALSE	FALSE	FALSE	FALSE	FALSE	FALSE
KR001_MFL_0059	FALSE	FALSE	FALSE	FALSE	FALSE	FALSE
KR001_MFL_0060	FALSE	FALSE	FALSE	FALSE	FALSE	FALSE
KR001_MFL_0061	FALSE	FALSE	FALSE	FALSE	FALSE	FALSE
KR001_MFL_0062	FALSE	FALSE	FALSE	FALSE	FALSE	FALSE
KR001_MFL_0063	FALSE	FALSE	FALSE	FALSE	FALSE	FALSE
KR001_MFL_0064	FALSE	FALSE	FALSE	FALSE	FALSE	FALSE
KR001_MFL_0065	FALSE	FALSE	FALSE	FALSE	FALSE	FALSE
KR001_MFL_0066	FALSE	FALSE	FALSE	FALSE	FALSE	FALSE
KR001_MFL_0067	FALSE	FALSE	FALSE	FALSE	FALSE	FALSE
KR001_MFL_0068	FALSE	FALSE	FALSE	FALSE	FALSE	FALSE
KR001_MFL_0069	TRUE	TRUE	FALSE	FALSE	FALSE	FALSE
KR001_MFL_0070	FALSE	FALSE	FALSE	FALSE	FALSE	FALSE
KR001_MFL_0071	TRUE	FALSE	FALSE	FALSE	FALSE	FALSE
KR001_MFL_0072	TRUE	TRUE	TRUE	TRUE	FALSE	FALSE
KR001_MFL_0073	FALSE	FALSE	FALSE	FALSE	FALSE	FALSE
KR001_MFL_0074	FALSE	FALSE	FALSE	FALSE	FALSE	FALSE
KR001_MFL_0075	FALSE	FALSE	FALSE	FALSE	FALSE	FALSE
KR001_MFL_0076	FALSE	FALSE	FALSE	FALSE	FALSE	FALSE
KR001_MFL_0077	FALSE	FALSE	FALSE	FALSE	FALSE	FALSE
KR001_MFL_0078	TRUE	TRUE	TRUE	TRUE	FALSE	FALSE
KR001_MFL_0079	FALSE	FALSE	FALSE	FALSE	FALSE	FALSE
KR001_MFL_0080	FALSE	FALSE	FALSE	FALSE	FALSE	FALSE
KR001_MFL_0081	TRUE	TRUE	TRUE	FALSE	FALSE	FALSE
KR001_MFL_0082	FALSE	FALSE	FALSE	FALSE	FALSE	FALSE
KR001_MFL_0083	TRUE	TRUE	TRUE	FALSE	FALSE	FALSE
KR001_MFL_0084	FALSE	FALSE	FALSE	FALSE	FALSE	FALSE
KR001_MFL_0085	TRUE	FALSE	FALSE	FALSE	FALSE	FALSE
KR001_MFL_0086	TRUE	FALSE	FALSE	FALSE	FALSE	FALSE
KR001_MFL_0087	FALSE	FALSE	FALSE	FALSE	FALSE	FALSE
KR001_MFL_0088	TRUE	TRUE	FALSE	FALSE	FALSE	FALSE
KR001_MFL_0089	FALSE	FALSE	FALSE	FALSE	FALSE	FALSE
KR001_MFL_0090	FALSE	FALSE	FALSE	FALSE	FALSE	FALSE
KR001_MFL_0091	TRUE	FALSE	FALSE	FALSE	FALSE	FALSE
KR001_MFL_0092	TRUE	FALSE	FALSE	FALSE	FALSE	FALSE
KR001_MFL_0093	TRUE	TRUE	FALSE	FALSE	FALSE	FALSE
KR001_MFL_0094	TRUE	TRUE	FALSE	FALSE	FALSE	FALSE
KR001_MFL_0095	TRUE	TRUE	FALSE	FALSE	FALSE	FALSE
KR001_MFL_0096	TRUE	FALSE	FALSE	FALSE	FALSE	FALSE
KR001_MFL_0097	TRUE	FALSE	FALSE	FALSE	FALSE	FALSE
KR001_MFL_0098	FALSE	FALSE	FALSE	FALSE	FALSE	FALSE
KR001_MFL_0099	TRUE	FALSE	FALSE	FALSE	FALSE	FALSE
KR001_MFL_0100	TRUE	FALSE	FALSE	FALSE	FALSE	FALSE
KR001_MFL_0101	FALSE	FALSE	FALSE	FALSE	FALSE	FALSE
KR001_MFL_0102	FALSE	FALSE	FALSE	FALSE	FALSE	FALSE
KR001_MFL_0103	TRUE	FALSE	FALSE	FALSE	FALSE	FALSE
KR001_MFL_0104	TRUE	FALSE	FALSE	FALSE	FALSE	FALSE
KR001_MFL_0105	TRUE	FALSE	FALSE	FALSE	FALSE	FALSE
KR001_MFL_0106	TRUE	FALSE	FALSE	FALSE	FALSE	FALSE
KR001_MFL_0107	TRUE	TRUE	FALSE	FALSE	FALSE	FALSE
KR001_MFL_0108	TRUE	FALSE	FALSE	FALSE	FALSE	FALSE
KR001_MFL_0109	FALSE	FALSE	FALSE	FALSE	FALSE	FALSE
KR001_MFL_0110	TRUE	FALSE	FALSE	FALSE	FALSE	FALSE
KR001_MFL_0111	FALSE	FALSE	FALSE	FALSE	FALSE	FALSE
KR001_MFL_0112	TRUE	TRUE	FALSE	FALSE	FALSE	FALSE
KR001_MFL_0113	FALSE	FALSE	FALSE	FALSE	FALSE	FALSE
KR001_MFL_0114	TRUE	FALSE	FALSE	FALSE	FALSE	FALSE
KR001_MFL_0115	TRUE	TRUE	FALSE	FALSE	FALSE	FALSE
KR001_MFL_0116	FALSE	FALSE	FALSE	FALSE	FALSE	FALSE
KR001_MFL_0117	FALSE	FALSE	FALSE	FALSE	FALSE	FALSE
KR001_MFL_0118	TRUE	FALSE	FALSE	FALSE	FALSE	FALSE
KR001_MFL_0119	TRUE	TRUE	FALSE	FALSE	FALSE	FALSE
KR001_MFL_0120	FALSE	FALSE	FALSE	FALSE	FALSE	FALSE
KR001_MFL_0121	TRUE	FALSE	FALSE	FALSE	FALSE	FALSE
KR001_MFL_0122	TRUE	FALSE	FALSE	FALSE	FALSE	FALSE
KR001_MFL_0123	TRUE	FALSE	FALSE	FALSE	FALSE	FALSE
KR001_MFL_0124	FALSE	FALSE	FALSE	FALSE	FALSE	FALSE
KR001_MFL_0125	TRUE	FALSE	FALSE	FALSE	FALSE	FALSE
KR001_MFL_0126	TRUE	FALSE	FALSE	FALSE	FALSE	FALSE
KR001_MFL_0127	TRUE	FALSE	FALSE	FALSE	FALSE	FALSE
KR001_MFL_0128	TRUE	FALSE	FALSE	FALSE	FALSE	FALSE
KR001_MFL_0129	TRUE	TRUE	TRUE	TRUE	TRUE	TRUE
KR001_MFL_0130	FALSE	FALSE	FALSE	FALSE	FALSE	FALSE
KR001_MFL_0131	FALSE	FALSE	FALSE	FALSE	FALSE	FALSE
KR001_MFL_0132	FALSE	FALSE	FALSE	FALSE	FALSE	FALSE
KR001_MFL_0133	FALSE	FALSE	FALSE	FALSE	FALSE	FALSE
KR001_MFL_0134	FALSE	FALSE	FALSE	FALSE	FALSE	FALSE
KR001_MFL_0135	FALSE	FALSE	FALSE	FALSE	FALSE	FALSE
KR001_MFL_0136	FALSE	FALSE	FALSE	FALSE	FALSE	FALSE
KR001_MFL_0137	TRUE	TRUE	FALSE	FALSE	FALSE	FALSE
KR001_MFL_0138	TRUE	FALSE	FALSE	FALSE	FALSE	FALSE
KR001_MFL_0139	FALSE	FALSE	FALSE	FALSE	FALSE	FALSE
KR001_MFL_0140	FALSE	FALSE	FALSE	FALSE	FALSE	FALSE
KR001_MFL_0141	FALSE	FALSE	FALSE	FALSE	FALSE	FALSE
KR001_MFL_0142	TRUE	FALSE	FALSE	FALSE	FALSE	FALSE
KR001_MFL_0143	FALSE	FALSE	FALSE	FALSE	FALSE	FALSE
KR001_MFL_0144	FALSE	FALSE	FALSE	FALSE	FALSE	FALSE
KR001_MFL_0145	FALSE	FALSE	FALSE	FALSE	FALSE	FALSE
KR001_MFL_0146	FALSE	FALSE	FALSE	FALSE	FALSE	FALSE
KR001_MFL_0147	FALSE	FALSE	FALSE	FALSE	FALSE	FALSE
KR001_MFL_0148	TRUE	FALSE	FALSE	FALSE	FALSE	FALSE
KR001_MFL_0149	TRUE	TRUE	TRUE	FALSE	FALSE	FALSE
KR001_MFL_0150	TRUE	FALSE	FALSE	FALSE	FALSE	FALSE
KR001_MFL_0151	FALSE	FALSE	FALSE	FALSE	FALSE	FALSE
KR001_MFL_0152	FALSE	FALSE	FALSE	FALSE	FALSE	FALSE
KR001_MFL_0153	FALSE	FALSE	FALSE	FALSE	FALSE	FALSE
OMN01_HAM_0001	TRUE	TRUE	TRUE	TRUE	TRUE	TRUE
OMN01_HAM_0002	TRUE	FALSE	FALSE	FALSE	FALSE	FALSE
OMN01_HAM_0003	TRUE	FALSE	FALSE	FALSE	FALSE	FALSE
OMN01_HAM_0004	TRUE	FALSE	FALSE	FALSE	FALSE	FALSE
OMN01_HAM_0005	TRUE	TRUE	FALSE	FALSE	FALSE	FALSE
OMN01_HAM_0006	TRUE	FALSE	FALSE	FALSE	FALSE	FALSE
OMN01_HAM_0007	TRUE	FALSE	FALSE	FALSE	FALSE	FALSE
OMN01_HAM_0008	TRUE	TRUE	TRUE	TRUE	FALSE	FALSE
OMN01_HAM_0009	TRUE	FALSE	FALSE	FALSE	FALSE	FALSE
OMN01_HAM_0010	TRUE	FALSE	FALSE	FALSE	FALSE	FALSE
OMN01_HAM_0011	TRUE	TRUE	FALSE	FALSE	FALSE	FALSE
OMN01_HAM_0012	TRUE	TRUE	TRUE	TRUE	FALSE	FALSE
OMN01_HAM_0013	TRUE	FALSE	FALSE	FALSE	FALSE	FALSE
OMN01_HAM_0014	TRUE	FALSE	FALSE	FALSE	FALSE	FALSE
OMN01_HAM_0015	TRUE	TRUE	TRUE	TRUE	FALSE	FALSE
OMN01_HAM_0016	TRUE	FALSE	FALSE	FALSE	FALSE	FALSE
OMN01_HAM_0017	TRUE	FALSE	FALSE	FALSE	FALSE	FALSE
OMN01_HAM_0018	TRUE	FALSE	FALSE	FALSE	FALSE	FALSE
OMN01_HAM_0019	TRUE	FALSE	FALSE	FALSE	FALSE	FALSE
OMN01_HAM_0020	TRUE	FALSE	FALSE	FALSE	FALSE	FALSE
OMN01_HAM_0021	TRUE	FALSE	FALSE	FALSE	FALSE	FALSE
OMN01_HAM_0022	TRUE	FALSE	FALSE	FALSE	FALSE	FALSE
OMN01_HAM_0023	TRUE	FALSE	FALSE	FALSE	FALSE	FALSE
OMN01_HAM_0024	TRUE	FALSE	FALSE	FALSE	FALSE	FALSE
OMN01_HAM_0025	TRUE	FALSE	FALSE	FALSE	FALSE	FALSE
OMN01_HAM_0026	TRUE	TRUE	FALSE	FALSE	FALSE	FALSE
OMN01_HAM_0027	TRUE	FALSE	FALSE	FALSE	FALSE	FALSE
OMN01_HAM_0028	TRUE	FALSE	FALSE	FALSE	FALSE	FALSE
OMN01_HAM_0029	TRUE	TRUE	FALSE	FALSE	FALSE	FALSE
OMN01_HAM_0030	TRUE	FALSE	FALSE	FALSE	FALSE	FALSE
OMN01_HAM_0031	TRUE	TRUE	FALSE	FALSE	FALSE	FALSE
OMN01_HAM_0032	TRUE	FALSE	FALSE	FALSE	FALSE	FALSE
OMN01_HAM_0033	TRUE	TRUE	TRUE	TRUE	TRUE	TRUE
OMN01_HAM_0034	TRUE	FALSE	FALSE	FALSE	FALSE	FALSE
OMN01_HAM_0035	TRUE	TRUE	FALSE	FALSE	FALSE	FALSE
OMN01_HAM_0036	TRUE	FALSE	FALSE	FALSE	FALSE	FALSE
OMN01_HAM_0037	TRUE	TRUE	TRUE	TRUE	TRUE	TRUE
OMN01_HAM_0038	TRUE	FALSE	FALSE	FALSE	FALSE	FALSE
OMN01_HAM_0039	TRUE	TRUE	TRUE	TRUE	TRUE	TRUE
OMN01_HAM_0040	TRUE	TRUE	FALSE	FALSE	FALSE	FALSE
OMN01_HAM_0041	TRUE	FALSE	FALSE	FALSE	FALSE	FALSE
OMN01_HAM_0042	TRUE	TRUE	FALSE	FALSE	FALSE	FALSE
OMN01_HAM_0043	TRUE	TRUE	TRUE	TRUE	FALSE	FALSE
OMN01_HAM_0044	TRUE	FALSE	FALSE	FALSE	FALSE	FALSE
OMN01_HAM_0045	TRUE	TRUE	TRUE	FALSE	FALSE	FALSE
OMN01_HAM_0046	TRUE	TRUE	TRUE	TRUE	TRUE	TRUE
OMN01_HAM_0047	TRUE	TRUE	TRUE	TRUE	TRUE	TRUE
OMN01_HAM_0048	TRUE	FALSE	FALSE	FALSE	FALSE	FALSE
OMN01_HAM_0049	TRUE	TRUE	TRUE	TRUE	FALSE	FALSE
OMN01_HAM_0050	TRUE	TRUE	TRUE	TRUE	TRUE	TRUE
OMN01_HAM_0051	TRUE	FALSE	FALSE	FALSE	FALSE	FALSE
OMN01_HAM_0052	TRUE	FALSE	FALSE	FALSE	FALSE	FALSE
OMN01_HAM_0053	TRUE	TRUE	TRUE	TRUE	TRUE	TRUE
OMN01_HAM_0054	TRUE	FALSE	FALSE	FALSE	FALSE	FALSE
OMN01_HAM_0055	TRUE	FALSE	FALSE	FALSE	FALSE	FALSE
OMN01_HAM_0056	TRUE	FALSE	FALSE	FALSE	FALSE	FALSE
OMN01_HAM_0057	TRUE	TRUE	FALSE	FALSE	FALSE	FALSE
OMN01_HAM_0058	TRUE	FALSE	FALSE	FALSE	FALSE	FALSE
OMN01_HAM_0059	TRUE	TRUE	FALSE	FALSE	FALSE	FALSE
OMN01_HAM_0060	TRUE	TRUE	FALSE	FALSE	FALSE	FALSE
OMN01_HAM_0061	TRUE	FALSE	FALSE	FALSE	FALSE	FALSE
OMN01_HAM_0062	TRUE	TRUE	TRUE	TRUE	TRUE	TRUE
OMN01_HAM_0063	TRUE	FALSE	FALSE	FALSE	FALSE	FALSE
OMN01_HAM_0064	TRUE	TRUE	FALSE	FALSE	FALSE	FALSE
OMN01_HAM_0065	TRUE	TRUE	FALSE	FALSE	FALSE	FALSE
OMN01_HAM_0066	TRUE	FALSE	FALSE	FALSE	FALSE	FALSE
OMN01_HAM_0067	TRUE	TRUE	TRUE	TRUE	FALSE	FALSE
OMN01_HAM_0068	TRUE	FALSE	FALSE	FALSE	FALSE	FALSE
OMN01_HAM_0069	TRUE	TRUE	FALSE	FALSE	FALSE	FALSE
OMN01_HAM_0070	TRUE	TRUE	FALSE	FALSE	FALSE	FALSE
OMN01_HAM_0071	TRUE	TRUE	TRUE	FALSE	FALSE	FALSE
OMN01_HAM_0072	TRUE	TRUE	TRUE	TRUE	FALSE	FALSE
OMN01_HAM_0073	TRUE	FALSE	FALSE	FALSE	FALSE	FALSE
OMN01_HAM_0074	TRUE	TRUE	TRUE	TRUE	TRUE	FALSE
OMN01_HAM_0075	TRUE	FALSE	FALSE	FALSE	FALSE	FALSE
OMN01_HAM_0076	TRUE	FALSE	FALSE	FALSE	FALSE	FALSE
OMN01_HAM_0077	TRUE	TRUE	FALSE	FALSE	FALSE	FALSE
OMN01_HAM_0078	TRUE	TRUE	TRUE	TRUE	TRUE	TRUE
OMN01_HAM_0079	TRUE	TRUE	TRUE	TRUE	FALSE	FALSE
OMN01_HAM_0080	TRUE	FALSE	FALSE	FALSE	FALSE	FALSE
OMN01_HAM_0081	TRUE	FALSE	FALSE	FALSE	FALSE	FALSE
OMN01_HAM_0082	TRUE	FALSE	FALSE	FALSE	FALSE	FALSE
OMN01_HAM_0083	TRUE	TRUE	TRUE	TRUE	FALSE	FALSE
OMN01_HAM_0084	TRUE	FALSE	FALSE	FALSE	FALSE	FALSE
OMN01_HAM_0085	TRUE	FALSE	FALSE	FALSE	FALSE	FALSE
OMN01_HAM_0086	TRUE	FALSE	FALSE	FALSE	FALSE	FALSE
OMN01_HAM_0087	TRUE	TRUE	TRUE	TRUE	FALSE	FALSE
OMN01_HAM_0088	TRUE	FALSE	FALSE	FALSE	FALSE	FALSE
OMN01_HAM_0089	TRUE	FALSE	FALSE	FALSE	FALSE	FALSE
OMN01_HAM_0090	TRUE	FALSE	FALSE	FALSE	FALSE	FALSE
OMN01_HAM_0091	TRUE	FALSE	FALSE	FALSE	FALSE	FALSE
OMN01_HAM_0092	TRUE	FALSE	FALSE	FALSE	FALSE	FALSE
OMN01_HAM_0093	TRUE	FALSE	FALSE	FALSE	FALSE	FALSE
OMN01_HAM_0094	TRUE	FALSE	FALSE	FALSE	FALSE	FALSE
OMN01_HAM_0095	TRUE	TRUE	TRUE	TRUE	FALSE	FALSE
OMN01_HAM_0096	TRUE	TRUE	FALSE	FALSE	FALSE	FALSE
OMN01_HAM_0097	TRUE	TRUE	TRUE	TRUE	TRUE	TRUE
OMN01_HAM_0098	TRUE	FALSE	FALSE	FALSE	FALSE	FALSE
OMN01_HAM_0099	TRUE	FALSE	FALSE	FALSE	FALSE	FALSE
OMN01_HAM_0100	TRUE	TRUE	FALSE	FALSE	FALSE	FALSE
OMN01_HAM_0101	TRUE	TRUE	TRUE	TRUE	TRUE	TRUE
OMN01_HAM_0102	TRUE	TRUE	TRUE	TRUE	FALSE	FALSE
OMN01_HAM_0103	TRUE	TRUE	FALSE	FALSE	FALSE	FALSE
OMN01_HAM_0104	TRUE	FALSE	FALSE	FALSE	FALSE	FALSE
OMN01_HAM_0105	TRUE	TRUE	FALSE	FALSE	FALSE	FALSE
OMN01_HAM_0106	TRUE	FALSE	FALSE	FALSE	FALSE	FALSE
OMN01_HAM_0107	TRUE	FALSE	FALSE	FALSE	FALSE	FALSE
OMN01_HAM_0108	TRUE	FALSE	FALSE	FALSE	FALSE	FALSE
OMN01_HAM_0109	TRUE	FALSE	FALSE	FALSE	FALSE	FALSE
OMN01_HAM_0110	TRUE	FALSE	FALSE	FALSE	FALSE	FALSE
OMN01_HAM_0111	TRUE	TRUE	TRUE	TRUE	TRUE	TRUE
OMN01_HAM_0112	TRUE	FALSE	FALSE	FALSE	FALSE	FALSE
OMN01_HAM_0113	TRUE	TRUE	TRUE	TRUE	FALSE	FALSE
OMN01_HAM_0114	TRUE	FALSE	FALSE	FALSE	FALSE	FALSE
OMN01_HAM_0115	TRUE	FALSE	FALSE	FALSE	FALSE	FALSE
OMN01_HAM_0116	TRUE	FALSE	FALSE	FALSE	FALSE	FALSE
OMN01_HAM_0117	TRUE	FALSE	FALSE	FALSE	FALSE	FALSE
OMN01_HAM_0118	TRUE	FALSE	FALSE	FALSE	FALSE	FALSE
OMN01_HAM_0119	TRUE	FALSE	FALSE	FALSE	FALSE	FALSE
OMN01_HAM_0120	TRUE	FALSE	FALSE	FALSE	FALSE	FALSE
OMN01_HAM_0121	TRUE	FALSE	FALSE	FALSE	FALSE	FALSE
OMN01_HAM_0122	TRUE	FALSE	FALSE	FALSE	FALSE	FALSE
OMN01_HAM_0123	TRUE	FALSE	FALSE	FALSE	FALSE	FALSE
OMN01_HAM_0124	TRUE	FALSE	FALSE	FALSE	FALSE	FALSE
OMN01_HAM_0125	TRUE	FALSE	FALSE	FALSE	FALSE	FALSE
OMN01_HAM_0126	TRUE	FALSE	FALSE	FALSE	FALSE	FALSE
OMN01_HAM_0127	TRUE	TRUE	FALSE	FALSE	FALSE	FALSE
OMN01_HAM_0128	TRUE	FALSE	FALSE	FALSE	FALSE	FALSE
OMN01_HAM_0129	TRUE	FALSE	FALSE	FALSE	FALSE	FALSE
OMN01_HAM_0130	TRUE	TRUE	TRUE	TRUE	TRUE	TRUE
OMN01_HAM_0131	TRUE	FALSE	FALSE	FALSE	FALSE	FALSE
OMN01_HAM_0132	TRUE	FALSE	FALSE	FALSE	FALSE	FALSE
OMN01_HIC_0001	TRUE	TRUE	TRUE	TRUE	FALSE	FALSE
OMN01_HIC_0002	TRUE	TRUE	TRUE	TRUE	FALSE	FALSE
OMN01_HIC_0003	TRUE	FALSE	FALSE	FALSE	FALSE	FALSE
OMN01_HIC_0004	FALSE	FALSE	FALSE	FALSE	FALSE	FALSE
OMN01_HIC_0005	TRUE	TRUE	FALSE	FALSE	FALSE	FALSE
OMN01_HIC_0006	TRUE	TRUE	FALSE	FALSE	FALSE	FALSE
OMN01_HIC_0007	TRUE	TRUE	FALSE	FALSE	FALSE	FALSE
OMN01_HIC_0008	TRUE	TRUE	FALSE	FALSE	FALSE	FALSE
OMN01_HIC_0009	TRUE	FALSE	FALSE	FALSE	FALSE	FALSE
OMN01_HIC_0010	TRUE	FALSE	FALSE	FALSE	FALSE	FALSE
OMN01_HIC_0011	TRUE	FALSE	FALSE	FALSE	FALSE	FALSE
OMN01_HIC_0012	TRUE	TRUE	FALSE	FALSE	FALSE	FALSE
OMN01_HIC_0013	TRUE	FALSE	FALSE	FALSE	FALSE	FALSE
OMN01_HIC_0014	TRUE	FALSE	FALSE	FALSE	FALSE	FALSE
OMN01_HIC_0015	TRUE	FALSE	FALSE	FALSE	FALSE	FALSE
OMN01_HIC_0016	FALSE	FALSE	FALSE	FALSE	FALSE	FALSE
OMN01_HIC_0017	TRUE	FALSE	FALSE	FALSE	FALSE	FALSE
OMN01_HIC_0018	FALSE	FALSE	FALSE	FALSE	FALSE	FALSE
OMN01_HIC_0019	TRUE	FALSE	FALSE	FALSE	FALSE	FALSE
OMN01_HIC_0020	TRUE	FALSE	FALSE	FALSE	FALSE	FALSE
OMN01_HIC_0021	FALSE	FALSE	FALSE	FALSE	FALSE	FALSE
OMN01_HIC_0022	FALSE	FALSE	FALSE	FALSE	FALSE	FALSE
OMN01_HIC_0023	TRUE	FALSE	FALSE	FALSE	FALSE	FALSE
OMN01_HIC_0024	TRUE	FALSE	FALSE	FALSE	FALSE	FALSE
OMN01_HIC_0025	TRUE	FALSE	FALSE	FALSE	FALSE	FALSE
OMN01_HIC_0026	TRUE	FALSE	FALSE	FALSE	FALSE	FALSE
OMN01_HIC_0027	TRUE	FALSE	FALSE	FALSE	FALSE	FALSE
OMN01_HIC_0028	FALSE	FALSE	FALSE	FALSE	FALSE	FALSE
OMN01_HIC_0029	TRUE	FALSE	FALSE	FALSE	FALSE	FALSE
OMN01_HIC_0030	FALSE	FALSE	FALSE	FALSE	FALSE	FALSE
OMN01_HIC_0031	TRUE	FALSE	FALSE	FALSE	FALSE	FALSE
OMN01_HIC_0032	TRUE	FALSE	FALSE	FALSE	FALSE	FALSE
OMN01_HIC_0033	TRUE	FALSE	FALSE	FALSE	FALSE	FALSE
OMN01_HIC_0034	TRUE	FALSE	FALSE	FALSE	FALSE	FALSE
OMN01_HIC_0035	FALSE	FALSE	FALSE	FALSE	FALSE	FALSE
OMN01_HIC_0036	TRUE	FALSE	FALSE	FALSE	FALSE	FALSE
OMN01_HIC_0037	TRUE	FALSE	FALSE	FALSE	FALSE	FALSE
OMN01_HIC_0038	TRUE	FALSE	FALSE	FALSE	FALSE	FALSE
OMN01_HIC_0039	TRUE	FALSE	FALSE	FALSE	FALSE	FALSE
OMN01_HIC_0040	TRUE	FALSE	FALSE	FALSE	FALSE	FALSE
OMN01_HIC_0041	TRUE	FALSE	FALSE	FALSE	FALSE	FALSE
OMN01_HIC_0042	TRUE	FALSE	FALSE	FALSE	FALSE	FALSE
OMN01_HIC_0043	TRUE	FALSE	FALSE	FALSE	FALSE	FALSE
OMN01_HIC_0044	TRUE	FALSE	FALSE	FALSE	FALSE	FALSE
OMN01_HIC_0045	TRUE	FALSE	FALSE	FALSE	FALSE	FALSE
OMN01_HIC_0046	TRUE	FALSE	FALSE	FALSE	FALSE	FALSE
OMN01_HIC_0047	TRUE	FALSE	FALSE	FALSE	FALSE	FALSE
OMN01_HIC_0048	TRUE	FALSE	FALSE	FALSE	FALSE	FALSE
OMN01_HIC_0049	TRUE	FALSE	FALSE	FALSE	FALSE	FALSE
OMN01_HIC_0050	TRUE	FALSE	FALSE	FALSE	FALSE	FALSE
OMN01_HIC_0051	TRUE	FALSE	FALSE	FALSE	FALSE	FALSE
OMN01_HIC_0052	TRUE	FALSE	FALSE	FALSE	FALSE	FALSE
OMN01_HIC_0053	TRUE	FALSE	FALSE	FALSE	FALSE	FALSE
OMN01_HIC_0054	TRUE	FALSE	FALSE	FALSE	FALSE	FALSE
OMN01_HIC_0055	TRUE	FALSE	FALSE	FALSE	FALSE	FALSE
OMN01_HIC_0056	TRUE	FALSE	FALSE	FALSE	FALSE	FALSE
OMN01_HIC_0057	TRUE	TRUE	TRUE	TRUE	FALSE	FALSE
OMN01_HIC_0058	TRUE	FALSE	FALSE	FALSE	FALSE	FALSE
OMN01_HIC_0059	TRUE	TRUE	TRUE	TRUE	TRUE	TRUE
OMN01_HIC_0060	TRUE	TRUE	TRUE	TRUE	TRUE	TRUE
OMN01_HIC_0061	TRUE	FALSE	FALSE	FALSE	FALSE	FALSE
OMN01_HIC_0062	TRUE	TRUE	TRUE	FALSE	FALSE	FALSE
OMN01_HIC_0063	TRUE	TRUE	TRUE	TRUE	FALSE	FALSE
OMN01_HIC_0064	TRUE	TRUE	TRUE	TRUE	TRUE	TRUE
OMN01_HIC_0065	TRUE	TRUE	TRUE	TRUE	FALSE	FALSE
OMN01_HIC_0066	TRUE	TRUE	TRUE	TRUE	FALSE	FALSE
OMN01_HIC_0067	TRUE	FALSE	FALSE	FALSE	FALSE	FALSE
OMN01_HIC_0068	FALSE	FALSE	FALSE	FALSE	FALSE	FALSE
OMN01_HIC_0069	TRUE	TRUE	TRUE	TRUE	FALSE	FALSE
OMN01_HIC_0070	TRUE	TRUE	TRUE	TRUE	FALSE	FALSE
OMN01_HIC_0071	TRUE	TRUE	TRUE	TRUE	FALSE	FALSE
OMN01_HIC_0072	TRUE	TRUE	FALSE	FALSE	FALSE	FALSE
OMN01_HIC_0073	FALSE	FALSE	FALSE	FALSE	FALSE	FALSE
OMN01_HIC_0074	TRUE	TRUE	FALSE	FALSE	FALSE	FALSE
OMN01_HIC_0075	TRUE	TRUE	FALSE	FALSE	FALSE	FALSE
OMN01_HIC_0076	TRUE	TRUE	FALSE	FALSE	FALSE	FALSE
OMN01_HIC_0077	FALSE	FALSE	FALSE	FALSE	FALSE	FALSE
OMN01_HIC_0078	FALSE	FALSE	FALSE	FALSE	FALSE	FALSE
OMN01_HIC_0079	TRUE	FALSE	FALSE	FALSE	FALSE	FALSE
OMN01_HIC_0080	TRUE	FALSE	FALSE	FALSE	FALSE	FALSE
OMN01_HIC_0081	FALSE	FALSE	FALSE	FALSE	FALSE	FALSE
OMN01_HIC_0082	TRUE	FALSE	FALSE	FALSE	FALSE	FALSE
OMN01_HIC_0083	FALSE	FALSE	FALSE	FALSE	FALSE	FALSE
OMN01_HIC_0084	TRUE	FALSE	FALSE	FALSE	FALSE	FALSE
OMN01_HIC_0085	TRUE	FALSE	FALSE	FALSE	FALSE	FALSE
OMN01_HIC_0086	FALSE	FALSE	FALSE	FALSE	FALSE	FALSE
OMN01_HIC_0087	FALSE	FALSE	FALSE	FALSE	FALSE	FALSE
OMN01_HIC_0088	TRUE	FALSE	FALSE	FALSE	FALSE	FALSE
OMN01_HIC_0089	FALSE	FALSE	FALSE	FALSE	FALSE	FALSE
OMN01_HIC_0090	TRUE	FALSE	FALSE	FALSE	FALSE	FALSE
OMN01_HIC_0091	FALSE	FALSE	FALSE	FALSE	FALSE	FALSE
OMN01_HIC_0092	TRUE	FALSE	FALSE	FALSE	FALSE	FALSE
OMN01_MFL_0001	FALSE	FALSE	FALSE	FALSE	FALSE	FALSE
OMN01_MFL_0002	FALSE	FALSE	FALSE	FALSE	FALSE	FALSE
OMN01_MFL_0003	FALSE	FALSE	FALSE	FALSE	FALSE	FALSE
OMN01_MFL_0004	FALSE	FALSE	FALSE	FALSE	FALSE	FALSE
OMN01_MFL_0005	FALSE	FALSE	FALSE	FALSE	FALSE	FALSE
OMN01_MFL_0006	FALSE	FALSE	FALSE	FALSE	FALSE	FALSE
OMN01_MFL_0007	TRUE	TRUE	TRUE	TRUE	FALSE	FALSE
OMN01_MFL_0008	TRUE	TRUE	TRUE	TRUE	FALSE	FALSE
OMN01_MFL_0009	FALSE	FALSE	FALSE	FALSE	FALSE	FALSE
OMN01_MFL_0010	FALSE	FALSE	FALSE	FALSE	FALSE	FALSE
OMN01_MFL_0011	FALSE	FALSE	FALSE	FALSE	FALSE	FALSE
OMN01_MFL_0012	TRUE	FALSE	FALSE	FALSE	FALSE	FALSE
OMN01_MFL_0013	TRUE	FALSE	FALSE	FALSE	FALSE	FALSE
OMN01_MFL_0014	TRUE	FALSE	FALSE	FALSE	FALSE	FALSE
OMN01_MFL_0015	TRUE	FALSE	FALSE	FALSE	FALSE	FALSE
OMN01_MFL_0016	TRUE	FALSE	FALSE	FALSE	FALSE	FALSE
OMN01_MFL_0017	FALSE	FALSE	FALSE	FALSE	FALSE	FALSE
OMN01_MFL_0018	FALSE	FALSE	FALSE	FALSE	FALSE	FALSE
OMN01_MFL_0019	TRUE	FALSE	FALSE	FALSE	FALSE	FALSE
OMN01_MFL_0020	FALSE	FALSE	FALSE	FALSE	FALSE	FALSE
OMN01_MFL_0021	FALSE	FALSE	FALSE	FALSE	FALSE	FALSE
OMN01_MFL_0022	TRUE	FALSE	FALSE	FALSE	FALSE	FALSE
OMN01_MFL_0023	FALSE	FALSE	FALSE	FALSE	FALSE	FALSE
OMN01_MFL_0024	FALSE	FALSE	FALSE	FALSE	FALSE	FALSE
OMN01_MFL_0025	TRUE	FALSE	FALSE	FALSE	FALSE	FALSE
OMN01_MFL_0026	FALSE	FALSE	FALSE	FALSE	FALSE	FALSE
OMN01_MFL_0027	FALSE	FALSE	FALSE	FALSE	FALSE	FALSE
OMN01_MFL_0028	FALSE	FALSE	FALSE	FALSE	FALSE	FALSE
OMN01_MFL_0029	FALSE	FALSE	FALSE	FALSE	FALSE	FALSE
OMN01_MFL_0030	FALSE	FALSE	FALSE	FALSE	FALSE	FALSE
OMN01_MFL_0031	FALSE	FALSE	FALSE	FALSE	FALSE	FALSE
OMN01_MFL_0032	FALSE	FALSE	FALSE	FALSE	FALSE	FALSE
OMN01_MFL_0033	TRUE	FALSE	FALSE	FALSE	FALSE	FALSE
OMN01_MFL_0034	FALSE	FALSE	FALSE	FALSE	FALSE	FALSE
OMN01_MFL_0035	FALSE	FALSE	FALSE	FALSE	FALSE	FALSE
OMN01_MFL_0036	FALSE	FALSE	FALSE	FALSE	FALSE	FALSE
OMN01_MFL_0037	FALSE	FALSE	FALSE	FALSE	FALSE	FALSE
OMN01_MFL_0038	FALSE	FALSE	FALSE	FALSE	FALSE	FALSE
OMN01_MFL_0039	FALSE	FALSE	FALSE	FALSE	FALSE	FALSE
OMN01_MFL_0040	FALSE	FALSE	FALSE	FALSE	FALSE	FALSE
OMN01_MFL_0041	FALSE	FALSE	FALSE	FALSE	FALSE	FALSE
OMN01_MFL_0042	FALSE	FALSE	FALSE	FALSE	FALSE	FALSE
OMN01_MFL_0043	FALSE	FALSE	FALSE	FALSE	FALSE	FALSE
OMN01_MFL_0044	FALSE	FALSE	FALSE	FALSE	FALSE	FALSE
OMN01_MFL_0045	FALSE	FALSE	FALSE	FALSE	FALSE	FALSE
OMN01_MFL_0046	FALSE	FALSE	FALSE	FALSE	FALSE	FALSE
OMN01_MFL_0047	FALSE	FALSE	FALSE	FALSE	FALSE	FALSE
OMN01_MFL_0048	FALSE	FALSE	FALSE	FALSE	FALSE	FALSE
OMN01_MFL_0049	FALSE	FALSE	FALSE	FALSE	FALSE	FALSE
OMN01_MFL_0050	FALSE	FALSE	FALSE	FALSE	FALSE	FALSE
OMN01_MFL_0051	FALSE	FALSE	FALSE	FALSE	FALSE	FALSE
OMN01_MFL_0052	FALSE	FALSE	FALSE	FALSE	FALSE	FALSE
OMN01_MFL_0053	FALSE	FALSE	FALSE	FALSE	FALSE	FALSE
OMN01_MFL_0054	FALSE	FALSE	FALSE	FALSE	FALSE	FALSE
OMN01_MFL_0055	FALSE	FALSE	FALSE	FALSE	FALSE	FALSE
OMN01_MFL_0056	TRUE	FALSE	FALSE	FALSE	FALSE	FALSE
OMN01_MFL_0057	FALSE	FALSE	FALSE	FALSE	FALSE	FALSE
OMN01_MFL_0058	FALSE	FALSE	FALSE	FALSE	FALSE	FALSE
OMN01_MFL_0059	FALSE	FALSE	FALSE	FALSE	FALSE	FALSE
OMN01_MFL_0060	FALSE	FALSE	FALSE	FALSE	FALSE	FALSE
OMN01_MFL_0061	FALSE	FALSE	FALSE	FALSE	FALSE	FALSE
OMN01_MFL_0062	FALSE	FALSE	FALSE	FALSE	FALSE	FALSE
OMN01_MFL_0063	FALSE	FALSE	FALSE	FALSE	FALSE	FALSE
OMN01_MFL_0064	FALSE	FALSE	FALSE	FALSE	FALSE	FALSE
OMN01_MFL_0065	FALSE	FALSE	FALSE	FALSE	FALSE	FALSE
OMN01_MFL_0066	FALSE	FALSE	FALSE	FALSE	FALSE	FALSE
OMN01_MFL_0067	FALSE	FALSE	FALSE	FALSE	FALSE	FALSE
OMN01_MFL_0068	FALSE	FALSE	FALSE	FALSE	FALSE	FALSE
OMN01_MFL_0069	TRUE	TRUE	FALSE	FALSE	FALSE	FALSE
OMN01_MFL_0070	TRUE	FALSE	FALSE	FALSE	FALSE	FALSE
OMN01_MFL_0071	FALSE	FALSE	FALSE	FALSE	FALSE	FALSE
OMN01_MFL_0072	FALSE	FALSE	FALSE	FALSE	FALSE	FALSE
OMN01_MFL_0073	TRUE	FALSE	FALSE	FALSE	FALSE	FALSE
OMN01_MFL_0074	FALSE	FALSE	FALSE	FALSE	FALSE	FALSE
OMN01_MFL_0075	FALSE	FALSE	FALSE	FALSE	FALSE	FALSE
OMN01_MFL_0076	FALSE	FALSE	FALSE	FALSE	FALSE	FALSE
OMN01_MFL_0077	FALSE	FALSE	FALSE	FALSE	FALSE	FALSE
OMN01_MFL_0078	FALSE	FALSE	FALSE	FALSE	FALSE	FALSE
OMN01_MFL_0079	FALSE	FALSE	FALSE	FALSE	FALSE	FALSE
OMN01_MFL_0080	FALSE	FALSE	FALSE	FALSE	FALSE	FALSE
OMN01_MFL_0081	FALSE	FALSE	FALSE	FALSE	FALSE	FALSE
OMN01_MFL_0082	FALSE	FALSE	FALSE	FALSE	FALSE	FALSE
OMN01_MFL_0083	FALSE	FALSE	FALSE	FALSE	FALSE	FALSE
OMN01_MFL_0084	FALSE	FALSE	FALSE	FALSE	FALSE	FALSE
OMN01_MFL_0085	FALSE	FALSE	FALSE	FALSE	FALSE	FALSE
OMN01_MFL_0086	FALSE	FALSE	FALSE	FALSE	FALSE	FALSE
OMN01_MFL_0087	FALSE	FALSE	FALSE	FALSE	FALSE	FALSE
OMN01_MFL_0088	FALSE	FALSE	FALSE	FALSE	FALSE	FALSE
OMN01_MFL_0089	FALSE	FALSE	FALSE	FALSE	FALSE	FALSE
OMN01_MFL_0090	FALSE	FALSE	FALSE	FALSE	FALSE	FALSE
OMN01_MFL_0091	FALSE	FALSE	FALSE	FALSE	FALSE	FALSE
OMN01_MFL_0092	FALSE	FALSE	FALSE	FALSE	FALSE	FALSE
OMN01_MFL_0093	FALSE	FALSE	FALSE	FALSE	FALSE	FALSE
OMN01_MFL_0094	FALSE	FALSE	FALSE	FALSE	FALSE	FALSE
OMN01_MFL_0095	FALSE	FALSE	FALSE	FALSE	FALSE	FALSE
OMN01_MFL_0096	FALSE	FALSE	FALSE	FALSE	FALSE	FALSE
OMN01_MFL_0097	FALSE	FALSE	FALSE	FALSE	FALSE	FALSE
OMN01_MFL_0098	FALSE	FALSE	FALSE	FALSE	FALSE	FALSE
OMN01_MFL_0099	FALSE	FALSE	FALSE	FALSE	FALSE	FALSE
OMN01_MFL_0100	FALSE	FALSE	FALSE	FALSE	FALSE	FALSE
OMN01_MFL_0101	FALSE	FALSE	FALSE	FALSE	FALSE	FALSE
OMN01_MFL_0102	FALSE	FALSE	FALSE	FALSE	FALSE	FALSE
OMN01_MFL_0103	TRUE	FALSE	FALSE	FALSE	FALSE	FALSE
OMN01_MFL_0104	FALSE	FALSE	FALSE	FALSE	FALSE	FALSE
OMN01_MFL_0105	TRUE	FALSE	FALSE	FALSE	FALSE	FALSE
OMN01_MFL_0106	FALSE	FALSE	FALSE	FALSE	FALSE	FALSE
OMN01_MFL_0107	FALSE	FALSE	FALSE	FALSE	FALSE	FALSE
OMN01_MFL_0108	FALSE	FALSE	FALSE	FALSE	FALSE	FALSE
OMN01_MFL_0109	FALSE	FALSE	FALSE	FALSE	FALSE	FALSE
OMN01_MFL_0110	FALSE	FALSE	FALSE	FALSE	FALSE	FALSE
OMN01_MFL_0111	FALSE	FALSE	FALSE	FALSE	FALSE	FALSE
OMN01_MFL_0112	FALSE	FALSE	FALSE	FALSE	FALSE	FALSE
OMN01_MFL_0113	FALSE	FALSE	FALSE	FALSE	FALSE	FALSE
OMN01_MFL_0114	TRUE	FALSE	FALSE	FALSE	FALSE	FALSE
OMN01_MFL_0115	FALSE	FALSE	FALSE	FALSE	FALSE	FALSE
OMN01_MFL_0116	FALSE	FALSE	FALSE	FALSE	FALSE	FALSE
OMN01_MFL_0117	FALSE	FALSE	FALSE	FALSE	FALSE	FALSE
OMN01_MFL_0118	FALSE	FALSE	FALSE	FALSE	FALSE	FALSE
OMN01_MFL_0119	FALSE	FALSE	FALSE	FALSE	FALSE	FALSE
OMN01_MFL_0120	FALSE	FALSE	FALSE	FALSE	FALSE	FALSE
OMN01_MFL_0121	FALSE	FALSE	FALSE	FALSE	FALSE	FALSE
OMN01_MFL_0122	FALSE	FALSE	FALSE	FALSE	FALSE	FALSE
OMN01_MFL_0123	FALSE	FALSE	FALSE	FALSE	FALSE	FALSE
OMN01_MFL_0124	FALSE	FALSE	FALSE	FALSE	FALSE	FALSE
OMN01_MFL_0125	TRUE	FALSE	FALSE	FALSE	FALSE	FALSE
OMN01_MFL_0126	FALSE	FALSE	FALSE	FALSE	FALSE	FALSE
OMN01_MFL_0127	FALSE	FALSE	FALSE	FALSE	FALSE	FALSE
OMN01_MFL_0128	FALSE	FALSE	FALSE	FALSE	FALSE	FALSE
OMN01_MFL_0129	FALSE	FALSE	FALSE	FALSE	FALSE	FALSE
OMN01_MFL_0130	FALSE	FALSE	FALSE	FALSE	FALSE	FALSE
OMN01_MFL_0131	FALSE	FALSE	FALSE	FALSE	FALSE	FALSE
OMN01_MFL_0132	FALSE	FALSE	FALSE	FALSE	FALSE	FALSE
OMN01_MFL_0133	FALSE	FALSE	FALSE	FALSE	FALSE	FALSE
OMN01_MFL_0134	FALSE	FALSE	FALSE	FALSE	FALSE	FALSE
OMN01_MFL_0135	FALSE	FALSE	FALSE	FALSE	FALSE	FALSE
OMN01_MFL_0136	FALSE	FALSE	FALSE	FALSE	FALSE	FALSE
OMN01_MFL_0137	FALSE	FALSE	FALSE	FALSE	FALSE	FALSE
OMN01_MFL_0138	FALSE	FALSE	FALSE	FALSE	FALSE	FALSE
OMN01_MFL_0139	FALSE	FALSE	FALSE	FALSE	FALSE	FALSE
OMN01_MFL_0140	TRUE	TRUE	FALSE	FALSE	FALSE	FALSE
OMN01_MFL_0141	FALSE	FALSE	FALSE	FALSE	FALSE	FALSE
OMN01_MFL_0142	FALSE	FALSE	FALSE	FALSE	FALSE	FALSE
OMN01_MFL_0143	FALSE	FALSE	FALSE	FALSE	FALSE	FALSE
OMN01_MFL_0144	FALSE	FALSE	FALSE	FALSE	FALSE	FALSE
OMN01_MFL_0145	FALSE	FALSE	FALSE	FALSE	FALSE	FALSE
OMN01_MFL_0146	FALSE	FALSE	FALSE	FALSE	FALSE	FALSE
OMN01_MFL_0147	FALSE	FALSE	FALSE	FALSE	FALSE	FALSE
OMN01_MFL_0148	FALSE	FALSE	FALSE	FALSE	FALSE	FALSE
OMN01_MFL_0149	FALSE	FALSE	FALSE	FALSE	FALSE	FALSE
OMN01_MFL_0150	TRUE	TRUE	TRUE	TRUE	FALSE	FALSE
OMN01_MFL_0151	FALSE	FALSE	FALSE	FALSE	FALSE	FALSE
OMN01_MFL_0152	FALSE	FALSE	FALSE	FALSE	FALSE	FALSE
OMN01_MFL_0153	FALSE	FALSE	FALSE	FALSE	FALSE	FALSE
OMN01_MFL_0154	FALSE	FALSE	FALSE	FALSE	FALSE	FALSE
OMN01_MFL_0155	FALSE	FALSE	FALSE	FALSE	FALSE	FALSE
OMN01_MFL_0156	FALSE	FALSE	FALSE	FALSE	FALSE	FALSE
OMN01_MFL_0157	FALSE	FALSE	FALSE	FALSE	FALSE	FALSE
OMN01_MFL_0158	FALSE	FALSE	FALSE	FALSE	FALSE	FALSE
OMN01_MFL_0159	FALSE	FALSE	FALSE	FALSE	FALSE	FALSE
OMN01_MFL_0160	FALSE	FALSE	FALSE	FALSE	FALSE	FALSE
OMN01_MFL_0161	FALSE	FALSE	FALSE	FALSE	FALSE	FALSE
OMN01_MFL_0162	FALSE	FALSE	FALSE	FALSE	FALSE	FALSE
OMN01_MFL_0163	FALSE	FALSE	FALSE	FALSE	FALSE	FALSE
OMN01_MFL_0164	FALSE	FALSE	FALSE	FALSE	FALSE	FALSE
OMN01_MFL_0165	FALSE	FALSE	FALSE	FALSE	FALSE	FALSE
OMN01_MFL_0166	FALSE	FALSE	FALSE	FALSE	FALSE	FALSE
OMN01_MFL_0167	FALSE	FALSE	FALSE	FALSE	FALSE	FALSE
OMN01_MFL_0168	FALSE	FALSE	FALSE	FALSE	FALSE	FALSE
OMN01_MFL_0169	FALSE	FALSE	FALSE	FALSE	FALSE	FALSE
OMN01_MFL_0170	FALSE	FALSE	FALSE	FALSE	FALSE	FALSE
OMN01_MFL_0171	FALSE	FALSE	FALSE	FALSE	FALSE	FALSE
OMN01_MFL_0172	FALSE	FALSE	FALSE	FALSE	FALSE	FALSE
OMN01_MFL_0173	FALSE	FALSE	FALSE	FALSE	FALSE	FALSE
OMN01_MFL_0174	FALSE	FALSE	FALSE	FALSE	FALSE	FALSE
OMN01_MFL_0175	FALSE	FALSE	FALSE	FALSE	FALSE	FALSE
OMN01_MFL_0176	FALSE	FALSE	FALSE	FALSE	FALSE	FALSE
OMN01_MFL_0177	FALSE	FALSE	FALSE	FALSE	FALSE	FALSE
OMN01_MFL_0178	TRUE	TRUE	TRUE	TRUE	FALSE	FALSE
OMN01_MFL_0179	FALSE	FALSE	FALSE	FALSE	FALSE	FALSE
OMN01_MFL_0180	FALSE	FALSE	FALSE	FALSE	FALSE	FALSE
OMN01_MFL_0181	FALSE	FALSE	FALSE	FALSE	FALSE	FALSE
OMN01_MFL_0182	FALSE	FALSE	FALSE	FALSE	FALSE	FALSE
OMN01_MFL_0183	FALSE	FALSE	FALSE	FALSE	FALSE	FALSE
OMN01_MFL_0184	FALSE	FALSE	FALSE	FALSE	FALSE	FALSE
OMN01_MFL_0185	TRUE	FALSE	FALSE	FALSE	FALSE	FALSE
OMN01_MFL_0186	TRUE	TRUE	TRUE	TRUE	FALSE	FALSE
OMN01_MFL_0187	FALSE	FALSE	FALSE	FALSE	FALSE	FALSE
OMN01_MFL_0188	FALSE	FALSE	FALSE	FALSE	FALSE	FALSE
OMN01_MFL_0189	FALSE	FALSE	FALSE	FALSE	FALSE	FALSE
OMN01_MFL_0190	FALSE	FALSE	FALSE	FALSE	FALSE	FALSE
OMN01_MFL_0191	FALSE	FALSE	FALSE	FALSE	FALSE	FALSE
OMN01_MFL_0192	FALSE	FALSE	FALSE	FALSE	FALSE	FALSE
OMN01_MFL_0193	FALSE	FALSE	FALSE	FALSE	FALSE	FALSE
OMN01_MFL_0194	TRUE	FALSE	FALSE	FALSE	FALSE	FALSE
OMN01_MFL_0195	TRUE	FALSE	FALSE	FALSE	FALSE	FALSE
OMN01_MFL_0196	FALSE	FALSE	FALSE	FALSE	FALSE	FALSE
OMN01_MFL_0197	FALSE	FALSE	FALSE	FALSE	FALSE	FALSE
OMN01_MFL_0198	FALSE	FALSE	FALSE	FALSE	FALSE	FALSE
OMN01_MFL_0199	FALSE	FALSE	FALSE	FALSE	FALSE	FALSE
OMN01_MFL_0200	FALSE	FALSE	FALSE	FALSE	FALSE	FALSE
OMN01_MFL_0201	FALSE	FALSE	FALSE	FALSE	FALSE	FALSE
OMN01_MFL_0202	FALSE	FALSE	FALSE	FALSE	FALSE	FALSE
OMN01_MFL_0203	FALSE	FALSE	FALSE	FALSE	FALSE	FALSE
OMN01_MFL_0204	FALSE	FALSE	FALSE	FALSE	FALSE	FALSE
OMN01_MFL_0205	FALSE	FALSE	FALSE	FALSE	FALSE	FALSE
OMN01_MFL_0206	FALSE	FALSE	FALSE	FALSE	FALSE	FALSE
OMN01_MFL_0207	FALSE	FALSE	FALSE	FALSE	FALSE	FALSE
OMN01_MFL_0208	FALSE	FALSE	FALSE	FALSE	FALSE	FALSE
OMN01_MFL_0209	FALSE	FALSE	FALSE	FALSE	FALSE	FALSE
OMN01_MFL_0210	FALSE	FALSE	FALSE	FALSE	FALSE	FALSE
OMN01_MFL_0211	FALSE	FALSE	FALSE	FALSE	FALSE	FALSE
OMN01_MFL_0212	FALSE	FALSE	FALSE	FALSE	FALSE	FALSE
OMN01_MFL_0213	FALSE	FALSE	FALSE	FALSE	FALSE	FALSE
OMN01_MFL_0214	FALSE	FALSE	FALSE	FALSE	FALSE	FALSE
OMN01_MFL_0215	FALSE	FALSE	FALSE	FALSE	FALSE	FALSE
OMN01_MFL_0216	FALSE	FALSE	FALSE	FALSE	FALSE	FALSE
OMN01_MFL_0217	FALSE	FALSE	FALSE	FALSE	FALSE	FALSE
OMN01_MFL_0218	FALSE	FALSE	FALSE	FALSE	FALSE	FALSE
OMN01_MFL_0219	FALSE	FALSE	FALSE	FALSE	FALSE	FALSE
OMN01_MFL_0220	FALSE	FALSE	FALSE	FALSE	FALSE	FALSE
OMN01_MFL_0221	FALSE	FALSE	FALSE	FALSE	FALSE	FALSE
OMN01_MFL_0222	FALSE	FALSE	FALSE	FALSE	FALSE	FALSE
OMN01_MFL_0223	FALSE	FALSE	FALSE	FALSE	FALSE	FALSE
OMN01_MFL_0224	FALSE	FALSE	FALSE	FALSE	FALSE	FALSE
OMN01_MFL_0225	FALSE	FALSE	FALSE	FALSE	FALSE	FALSE
OMN01_MFL_0226	FALSE	FALSE	FALSE	FALSE	FALSE	FALSE
OMN01_MFL_0227	FALSE	FALSE	FALSE	FALSE	FALSE	FALSE
OMN01_MFL_0228	TRUE	FALSE	FALSE	FALSE	FALSE	FALSE
OMN01_MFL_0229	FALSE	FALSE	FALSE	FALSE	FALSE	FALSE
OMN01_MFL_0230	TRUE	TRUE	TRUE	TRUE	FALSE	FALSE
OMN01_MFL_0231	FALSE	FALSE	FALSE	FALSE	FALSE	FALSE
OMN01_MFL_0232	FALSE	FALSE	FALSE	FALSE	FALSE	FALSE
OMN01_MFL_0233	FALSE	FALSE	FALSE	FALSE	FALSE	FALSE
OMN01_MFL_0234	FALSE	FALSE	FALSE	FALSE	FALSE	FALSE
OMN01_MFL_0235	FALSE	FALSE	FALSE	FALSE	FALSE	FALSE
OMN01_MFL_0236	FALSE	FALSE	FALSE	FALSE	FALSE	FALSE
OMN01_MFL_0237	FALSE	FALSE	FALSE	FALSE	FALSE	FALSE
OMN01_MFL_0238	FALSE	FALSE	FALSE	FALSE	FALSE	FALSE
OMN01_MFL_0239	FALSE	FALSE	FALSE	FALSE	FALSE	FALSE
OMN01_MFL_0240	FALSE	FALSE	FALSE	FALSE	FALSE	FALSE
OMN01_MFL_0241	FALSE	FALSE	FALSE	FALSE	FALSE	FALSE
OMN01_MFL_0242	FALSE	FALSE	FALSE	FALSE	FALSE	FALSE
OMN01_MFL_0243	FALSE	FALSE	FALSE	FALSE	FALSE	FALSE
OMN01_MFL_0244	FALSE	FALSE	FALSE	FALSE	FALSE	FALSE
OMN01_MFL_0245	FALSE	FALSE	FALSE	FALSE	FALSE	FALSE
OMN01_MFL_0246	FALSE	FALSE	FALSE	FALSE	FALSE	FALSE
OMN01_MFL_0247	FALSE	FALSE	FALSE	FALSE	FALSE	FALSE
OMN01_MFL_0248	FALSE	FALSE	FALSE	FALSE	FALSE	FALSE
OMN01_MFL_0249	FALSE	FALSE	FALSE	FALSE	FALSE	FALSE
OMN01_MFL_0250	FALSE	FALSE	FALSE	FALSE	FALSE	FALSE
OMN01_MFL_0251	FALSE	FALSE	FALSE	FALSE	FALSE	FALSE
OMN01_MFL_0252	FALSE	FALSE	FALSE	FALSE	FALSE	FALSE
OMN01_MFL_0253	FALSE	FALSE	FALSE	FALSE	FALSE	FALSE
OMN01_MFL_0254	FALSE	FALSE	FALSE	FALSE	FALSE	FALSE
OMN01_MFL_0255	FALSE	FALSE	FALSE	FALSE	FALSE	FALSE
OMN01_MFL_0256	FALSE	FALSE	FALSE	FALSE	FALSE	FALSE
OMN01_MFL_0257	FALSE	FALSE	FALSE	FALSE	FALSE	FALSE
OMN01_MFL_0258	FALSE	FALSE	FALSE	FALSE	FALSE	FALSE
OMN01_MFL_0259	FALSE	FALSE	FALSE	FALSE	FALSE	FALSE
OMN01_MFL_0260	FALSE	FALSE	FALSE	FALSE	FALSE	FALSE
OMN01_MFL_0261	FALSE	FALSE	FALSE	FALSE	FALSE	FALSE
OMN01_MFL_0262	TRUE	TRUE	TRUE	TRUE	FALSE	FALSE
OMN01_MFL_0263	TRUE	TRUE	TRUE	TRUE	FALSE	FALSE
OMN01_MFL_0264	FALSE	FALSE	FALSE	FALSE	FALSE	FALSE
OMN01_MFL_0265	FALSE	FALSE	FALSE	FALSE	FALSE	FALSE
OMN01_MFL_0266	FALSE	FALSE	FALSE	FALSE	FALSE	FALSE
OMN01_MFL_0267	TRUE	TRUE	TRUE	TRUE	TRUE	TRUE
OMN01_MFL_0268	FALSE	FALSE	FALSE	FALSE	FALSE	FALSE
OMN01_MFL_0269	FALSE	FALSE	FALSE	FALSE	FALSE	FALSE
OMN01_MFL_0270	TRUE	FALSE	FALSE	FALSE	FALSE	FALSE
OMN01_MFL_0271	FALSE	FALSE	FALSE	FALSE	FALSE	FALSE
OMN01_MFL_0272	FALSE	FALSE	FALSE	FALSE	FALSE	FALSE
OMN01_MFL_0273	FALSE	FALSE	FALSE	FALSE	FALSE	FALSE
OMN01_MFL_0274	FALSE	FALSE	FALSE	FALSE	FALSE	FALSE
OMN01_MFL_0275	FALSE	FALSE	FALSE	FALSE	FALSE	FALSE
OMN01_MFL_0276	FALSE	FALSE	FALSE	FALSE	FALSE	FALSE
OMN01_MFL_0277	FALSE	FALSE	FALSE	FALSE	FALSE	FALSE
OMN01_MFL_0278	FALSE	FALSE	FALSE	FALSE	FALSE	FALSE
OMN01_MFL_0279	FALSE	FALSE	FALSE	FALSE	FALSE	FALSE
OMN01_MFL_0280	FALSE	FALSE	FALSE	FALSE	FALSE	FALSE
OMN01_MFL_0281	FALSE	FALSE	FALSE	FALSE	FALSE	FALSE
OMN01_MFL_0282	FALSE	FALSE	FALSE	FALSE	FALSE	FALSE
OMN01_MFL_0283	FALSE	FALSE	FALSE	FALSE	FALSE	FALSE
OMN01_MFL_0284	TRUE	FALSE	FALSE	FALSE	FALSE	FALSE
OMN01_MFL_0285	TRUE	FALSE	FALSE	FALSE	FALSE	FALSE
OMN01_MFL_0286	FALSE	FALSE	FALSE	FALSE	FALSE	FALSE
OMN01_MFL_0287	FALSE	FALSE	FALSE	FALSE	FALSE	FALSE
OMN01_MFL_0288	FALSE	FALSE	FALSE	FALSE	FALSE	FALSE
OMN01_MFL_0289	TRUE	FALSE	FALSE	FALSE	FALSE	FALSE
OMN01_MFL_0290	FALSE	FALSE	FALSE	FALSE	FALSE	FALSE
OMN01_MFL_0291	FALSE	FALSE	FALSE	FALSE	FALSE	FALSE
OMN01_MFL_0292	FALSE	FALSE	FALSE	FALSE	FALSE	FALSE
OMN01_MFL_0293	FALSE	FALSE	FALSE	FALSE	FALSE	FALSE
OMN01_MFL_0294	FALSE	FALSE	FALSE	FALSE	FALSE	FALSE
OMN01_MFL_0295	TRUE	TRUE	TRUE	TRUE	TRUE	TRUE
OMN01_MFL_0296	FALSE	FALSE	FALSE	FALSE	FALSE	FALSE
OMN01_MFL_0297	FALSE	FALSE	FALSE	FALSE	FALSE	FALSE
OMN01_MFL_0298	FALSE	FALSE	FALSE	FALSE	FALSE	FALSE
OMN01_MFL_0299	FALSE	FALSE	FALSE	FALSE	FALSE	FALSE
OMN01_MFL_0300	FALSE	FALSE	FALSE	FALSE	FALSE	FALSE
OMN01_MFL_0301	FALSE	FALSE	FALSE	FALSE	FALSE	FALSE
OMN01_MFL_0302	FALSE	FALSE	FALSE	FALSE	FALSE	FALSE
OMN01_MFL_0303	FALSE	FALSE	FALSE	FALSE	FALSE	FALSE
OMN01_MFL_0304	FALSE	FALSE	FALSE	FALSE	FALSE	FALSE
OMN01_MFL_0305	FALSE	FALSE	FALSE	FALSE	FALSE	FALSE
OMN01_MFL_0306	FALSE	FALSE	FALSE	FALSE	FALSE	FALSE
OMN01_MFL_0307	FALSE	FALSE	FALSE	FALSE	FALSE	FALSE
OMN01_MFL_0308	FALSE	FALSE	FALSE	FALSE	FALSE	FALSE
OMN01_MFL_0309	FALSE	FALSE	FALSE	FALSE	FALSE	FALSE
OMN01_MFL_0310	TRUE	FALSE	FALSE	FALSE	FALSE	FALSE
OMN01_MFL_0311	TRUE	FALSE	FALSE	FALSE	FALSE	FALSE
OMN01_MFL_0312	FALSE	FALSE	FALSE	FALSE	FALSE	FALSE
OMN01_MFL_0313	FALSE	FALSE	FALSE	FALSE	FALSE	FALSE
OMN01_MFL_0314	FALSE	FALSE	FALSE	FALSE	FALSE	FALSE
OMN01_MFL_0315	FALSE	FALSE	FALSE	FALSE	FALSE	FALSE
OMN01_MFL_0316	FALSE	FALSE	FALSE	FALSE	FALSE	FALSE
OMN01_MFL_0317	FALSE	FALSE	FALSE	FALSE	FALSE	FALSE
OMN01_MFL_0318	FALSE	FALSE	FALSE	FALSE	FALSE	FALSE
OMN01_MFL_0319	FALSE	FALSE	FALSE	FALSE	FALSE	FALSE
OMN01_MFL_0320	FALSE	FALSE	FALSE	FALSE	FALSE	FALSE
OMN01_MFL_0321	FALSE	FALSE	FALSE	FALSE	FALSE	FALSE
OMN01_MFL_0322	FALSE	FALSE	FALSE	FALSE	FALSE	FALSE
OMN01_MFL_0323	FALSE	FALSE	FALSE	FALSE	FALSE	FALSE
OMN01_MFL_0324	FALSE	FALSE	FALSE	FALSE	FALSE	FALSE
OMN01_MFL_0325	TRUE	FALSE	FALSE	FALSE	FALSE	FALSE
OMN01_MFL_0326	TRUE	FALSE	FALSE	FALSE	FALSE	FALSE
OMN01_MFL_0327	TRUE	FALSE	FALSE	FALSE	FALSE	FALSE
OMN01_MFL_0328	FALSE	FALSE	FALSE	FALSE	FALSE	FALSE
OMN01_MFL_0329	FALSE	FALSE	FALSE	FALSE	FALSE	FALSE
OMN01_MFL_0330	FALSE	FALSE	FALSE	FALSE	FALSE	FALSE
OMN01_MFL_0331	FALSE	FALSE	FALSE	FALSE	FALSE	FALSE
OMN01_MFL_0332	FALSE	FALSE	FALSE	FALSE	FALSE	FALSE
OMN01_MFL_0333	FALSE	FALSE	FALSE	FALSE	FALSE	FALSE
OMN01_MFL_0334	FALSE	FALSE	FALSE	FALSE	FALSE	FALSE
OMN01_MFL_0335	FALSE	FALSE	FALSE	FALSE	FALSE	FALSE
OMN01_MFL_0336	FALSE	FALSE	FALSE	FALSE	FALSE	FALSE
OMN01_MFL_0337	TRUE	FALSE	FALSE	FALSE	FALSE	FALSE
OMN01_MFL_0338	FALSE	FALSE	FALSE	FALSE	FALSE	FALSE
OMN01_MFL_0339	FALSE	FALSE	FALSE	FALSE	FALSE	FALSE
OMN01_MFL_0340	FALSE	FALSE	FALSE	FALSE	FALSE	FALSE
OMN01_MFL_0341	TRUE	FALSE	FALSE	FALSE	FALSE	FALSE
OMN01_MFL_0342	FALSE	FALSE	FALSE	FALSE	FALSE	FALSE
OMN01_MFL_0343	FALSE	FALSE	FALSE	FALSE	FALSE	FALSE
OMN01_MFL_0344	FALSE	FALSE	FALSE	FALSE	FALSE	FALSE
OMN01_MFL_0345	TRUE	FALSE	FALSE	FALSE	FALSE	FALSE
OMN01_MFL_0346	TRUE	FALSE	FALSE	FALSE	FALSE	FALSE
OMN01_MFL_0347	FALSE	FALSE	FALSE	FALSE	FALSE	FALSE
OMN01_MFL_0348	FALSE	FALSE	FALSE	FALSE	FALSE	FALSE
OMN01_MFL_0349	FALSE	FALSE	FALSE	FALSE	FALSE	FALSE
OMN01_MFL_0350	FALSE	FALSE	FALSE	FALSE	FALSE	FALSE
OMN01_MFL_0351	FALSE	FALSE	FALSE	FALSE	FALSE	FALSE
OMN01_MFL_0352	TRUE	TRUE	TRUE	TRUE	FALSE	FALSE
OMN01_MFL_0353	TRUE	TRUE	FALSE	FALSE	FALSE	FALSE
OMN01_MFL_0354	FALSE	FALSE	FALSE	FALSE	FALSE	FALSE
OMN01_MFL_0355	FALSE	FALSE	FALSE	FALSE	FALSE	FALSE
OMN01_MFL_0356	FALSE	FALSE	FALSE	FALSE	FALSE	FALSE
OMN01_MFL_0357	FALSE	FALSE	FALSE	FALSE	FALSE	FALSE
OMN01_MFL_0358	FALSE	FALSE	FALSE	FALSE	FALSE	FALSE
OMN01_MFL_0359	TRUE	FALSE	FALSE	FALSE	FALSE	FALSE
OMN01_MFL_0360	FALSE	FALSE	FALSE	FALSE	FALSE	FALSE
OMN01_MFL_0361	TRUE	FALSE	FALSE	FALSE	FALSE	FALSE
OMN01_MFL_0362	FALSE	FALSE	FALSE	FALSE	FALSE	FALSE
OMN01_MFL_0363	FALSE	FALSE	FALSE	FALSE	FALSE	FALSE
OMN01_MFL_0364	FALSE	FALSE	FALSE	FALSE	FALSE	FALSE
OMN01_MFL_0365	FALSE	FALSE	FALSE	FALSE	FALSE	FALSE
OMN01_MFL_0366	FALSE	FALSE	FALSE	FALSE	FALSE	FALSE
OMN01_MFL_0367	FALSE	FALSE	FALSE	FALSE	FALSE	FALSE
OMN01_MFL_0368	FALSE	FALSE	FALSE	FALSE	FALSE	FALSE
OMN01_MFL_0369	TRUE	FALSE	FALSE	FALSE	FALSE	FALSE
OMN01_MFL_0370	FALSE	FALSE	FALSE	FALSE	FALSE	FALSE
OMN01_MFL_0371	TRUE	FALSE	FALSE	FALSE	FALSE	FALSE
OMN01_MFL_0372	FALSE	FALSE	FALSE	FALSE	FALSE	FALSE
OMN01_MFL_0373	TRUE	FALSE	FALSE	FALSE	FALSE	FALSE
OMN01_MFL_0374	FALSE	FALSE	FALSE	FALSE	FALSE	FALSE
OMN01_MFL_0375	TRUE	FALSE	FALSE	FALSE	FALSE	FALSE
OMN01_MFL_0376	FALSE	FALSE	FALSE	FALSE	FALSE	FALSE
OMN01_MFL_0377	TRUE	FALSE	FALSE	FALSE	FALSE	FALSE
OMN01_MFL_0378	FALSE	FALSE	FALSE	FALSE	FALSE	FALSE
OMN01_MFL_0379	FALSE	FALSE	FALSE	FALSE	FALSE	FALSE
OMN01_MFL_0380	FALSE	FALSE	FALSE	FALSE	FALSE	FALSE
OMN01_MFL_0381	TRUE	FALSE	FALSE	FALSE	FALSE	FALSE
OMN01_MFL_0382	TRUE	FALSE	FALSE	FALSE	FALSE	FALSE
OMN01_MFL_0383	FALSE	FALSE	FALSE	FALSE	FALSE	FALSE
OMN01_MFL_0384	FALSE	FALSE	FALSE	FALSE	FALSE	FALSE
OMN01_MFL_0385	TRUE	FALSE	FALSE	FALSE	FALSE	FALSE
OMN01_MFL_0386	TRUE	TRUE	FALSE	FALSE	FALSE	FALSE
OMN01_MFL_0387	TRUE	FALSE	FALSE	FALSE	FALSE	FALSE
OMN01_MFL_0388	FALSE	FALSE	FALSE	FALSE	FALSE	FALSE
OMN01_MFL_0389	FALSE	FALSE	FALSE	FALSE	FALSE	FALSE
OMN01_MFL_0390	TRUE	FALSE	FALSE	FALSE	FALSE	FALSE
OMN01_MFL_0391	TRUE	FALSE	FALSE	FALSE	FALSE	FALSE
OMN01_MFL_0392	FALSE	FALSE	FALSE	FALSE	FALSE	FALSE
OMN01_MFL_0393	FALSE	FALSE	FALSE	FALSE	FALSE	FALSE
OMN01_MFL_0394	FALSE	FALSE	FALSE	FALSE	FALSE	FALSE
OMN01_MFL_0395	FALSE	FALSE	FALSE	FALSE	FALSE	FALSE
OMN01_MFL_0396	FALSE	FALSE	FALSE	FALSE	FALSE	FALSE
OMN01_MFL_0397	FALSE	FALSE	FALSE	FALSE	FALSE	FALSE
OMN01_MFL_0398	TRUE	FALSE	FALSE	FALSE	FALSE	FALSE
OMN01_MFL_0399	FALSE	FALSE	FALSE	FALSE	FALSE	FALSE
OMN01_MFL_0400	TRUE	FALSE	FALSE	FALSE	FALSE	FALSE
OMN01_MFL_0401	FALSE	FALSE	FALSE	FALSE	FALSE	FALSE
OMN01_MFL_0402	FALSE	FALSE	FALSE	FALSE	FALSE	FALSE
OMN01_MFL_0403	FALSE	FALSE	FALSE	FALSE	FALSE	FALSE
OMN01_MFL_0404	FALSE	FALSE	FALSE	FALSE	FALSE	FALSE
OMN01_MFL_0405	TRUE	FALSE	FALSE	FALSE	FALSE	FALSE
OMN01_MFL_0406	TRUE	TRUE	FALSE	FALSE	FALSE	FALSE
OMN01_MFL_0407	FALSE	FALSE	FALSE	FALSE	FALSE	FALSE
OMN01_MFL_0408	FALSE	FALSE	FALSE	FALSE	FALSE	FALSE
OMN01_MFL_0409	FALSE	FALSE	FALSE	FALSE	FALSE	FALSE
OMN01_MFL_0410	TRUE	TRUE	FALSE	FALSE	FALSE	FALSE
OMN01_MFL_0411	FALSE	FALSE	FALSE	FALSE	FALSE	FALSE
OMN01_MFL_0412	TRUE	FALSE	FALSE	FALSE	FALSE	FALSE
OMN01_MFL_0413	FALSE	FALSE	FALSE	FALSE	FALSE	FALSE
OMN01_MFL_0414	FALSE	FALSE	FALSE	FALSE	FALSE	FALSE
OMN01_MFL_0415	TRUE	FALSE	FALSE	FALSE	FALSE	FALSE
OMN01_MFL_0416	FALSE	FALSE	FALSE	FALSE	FALSE	FALSE
OMN01_MFL_0417	TRUE	TRUE	FALSE	FALSE	FALSE	FALSE
OMN01_MFL_0418	TRUE	FALSE	FALSE	FALSE	FALSE	FALSE
OMN01_MFL_0419	TRUE	FALSE	FALSE	FALSE	FALSE	FALSE
OMN01_MFL_0420	FALSE	FALSE	FALSE	FALSE	FALSE	FALSE
OMN01_MFL_0421	FALSE	FALSE	FALSE	FALSE	FALSE	FALSE
OMN01_MFL_0422	TRUE	FALSE	FALSE	FALSE	FALSE	FALSE
OMN01_MFL_0423	TRUE	FALSE	FALSE	FALSE	FALSE	FALSE
OMN01_MFL_0424	TRUE	FALSE	FALSE	FALSE	FALSE	FALSE
OMN01_MFL_0425	TRUE	FALSE	FALSE	FALSE	FALSE	FALSE
OMN01_MFL_0426	FALSE	FALSE	FALSE	FALSE	FALSE	FALSE
OMN01_MFL_0427	FALSE	FALSE	FALSE	FALSE	FALSE	FALSE
OMN01_MFL_0428	FALSE	FALSE	FALSE	FALSE	FALSE	FALSE
OMN01_MFL_0429	TRUE	TRUE	FALSE	FALSE	FALSE	FALSE
OMN01_MFL_0430	FALSE	FALSE	FALSE	FALSE	FALSE	FALSE
OMN01_MFL_0431	TRUE	FALSE	FALSE	FALSE	FALSE	FALSE
OMN01_MFL_0432	FALSE	FALSE	FALSE	FALSE	FALSE	FALSE
OMN01_MFL_0433	FALSE	FALSE	FALSE	FALSE	FALSE	FALSE
OMN01_MFL_0434	FALSE	FALSE	FALSE	FALSE	FALSE	FALSE
OMN01_MFL_0435	FALSE	FALSE	FALSE	FALSE	FALSE	FALSE
OMN01_MFL_0436	TRUE	FALSE	FALSE	FALSE	FALSE	FALSE
OMN01_MFL_0437	FALSE	FALSE	FALSE	FALSE	FALSE	FALSE
OMN01_MFL_0438	FALSE	FALSE	FALSE	FALSE	FALSE	FALSE
OMN01_MFL_0439	FALSE	FALSE	FALSE	FALSE	FALSE	FALSE
OMN01_MFL_0440	FALSE	FALSE	FALSE	FALSE	FALSE	FALSE
OMN01_MFL_0441	FALSE	FALSE	FALSE	FALSE	FALSE	FALSE
OMN01_MFL_0442	TRUE	TRUE	FALSE	FALSE	FALSE	FALSE
OMN01_MFL_0443	TRUE	FALSE	FALSE	FALSE	FALSE	FALSE
OMN01_MFL_0444	FALSE	FALSE	FALSE	FALSE	FALSE	FALSE
OMN01_MFL_0445	TRUE	FALSE	FALSE	FALSE	FALSE	FALSE
OMN01_MFL_0446	TRUE	FALSE	FALSE	FALSE	FALSE	FALSE
OMN01_MFL_0447	FALSE	FALSE	FALSE	FALSE	FALSE	FALSE
OMN01_MFL_0448	TRUE	FALSE	FALSE	FALSE	FALSE	FALSE
OMN01_MFL_0449	FALSE	FALSE	FALSE	FALSE	FALSE	FALSE
OMN01_MFL_0450	TRUE	FALSE	FALSE	FALSE	FALSE	FALSE
OMN01_MFL_0451	TRUE	FALSE	FALSE	FALSE	FALSE	FALSE
OMN01_MFL_0452	TRUE	FALSE	FALSE	FALSE	FALSE	FALSE
OMN01_MFL_0453	TRUE	FALSE	FALSE	FALSE	FALSE	FALSE
OMN01_MFL_0454	TRUE	FALSE	FALSE	FALSE	FALSE	FALSE
OMN01_MFL_0455	TRUE	FALSE	FALSE	FALSE	FALSE	FALSE
OMN01_MFL_0456	FALSE	FALSE	FALSE	FALSE	FALSE	FALSE
OMN01_MFL_0457	TRUE	FALSE	FALSE	FALSE	FALSE	FALSE
OMN01_MFL_0458	TRUE	FALSE	FALSE	FALSE	FALSE	FALSE
OMN01_MFL_0459	FALSE	FALSE	FALSE	FALSE	FALSE	FALSE
OMN01_MFL_0460	TRUE	FALSE	FALSE	FALSE	FALSE	FALSE
OMN01_MFL_0461	FALSE	FALSE	FALSE	FALSE	FALSE	FALSE
OMN01_MFL_0462	TRUE	FALSE	FALSE	FALSE	FALSE	FALSE
OMN01_MFL_0463	TRUE	FALSE	FALSE	FALSE	FALSE	FALSE
OMN01_MFL_0464	FALSE	FALSE	FALSE	FALSE	FALSE	FALSE
OMN01_MFL_0465	TRUE	FALSE	FALSE	FALSE	FALSE	FALSE
OMN01_MFL_0466	TRUE	FALSE	FALSE	FALSE	FALSE	FALSE
OMN01_MFL_0467	TRUE	FALSE	FALSE	FALSE	FALSE	FALSE
OMN01_MFL_0468	TRUE	FALSE	FALSE	FALSE	FALSE	FALSE
OMN01_MFL_0469	TRUE	FALSE	FALSE	FALSE	FALSE	FALSE
OMN01_MFL_0470	TRUE	FALSE	FALSE	FALSE	FALSE	FALSE
OMN01_MFL_0471	TRUE	FALSE	FALSE	FALSE	FALSE	FALSE
OMN01_MFL_0472	FALSE	FALSE	FALSE	FALSE	FALSE	FALSE
OMN01_MFL_0473	FALSE	FALSE	FALSE	FALSE	FALSE	FALSE
OMN01_MFL_0474	FALSE	FALSE	FALSE	FALSE	FALSE	FALSE
OMN01_MFL_0475	FALSE	FALSE	FALSE	FALSE	FALSE	FALSE
OMN01_MFL_0476	FALSE	FALSE	FALSE	FALSE	FALSE	FALSE
OMN01_MFL_0477	FALSE	FALSE	FALSE	FALSE	FALSE	FALSE
OMN01_MFL_0478	TRUE	TRUE	FALSE	FALSE	FALSE	FALSE
OMN01_MFL_0479	FALSE	FALSE	FALSE	FALSE	FALSE	FALSE
OMN01_MFL_0480	FALSE	FALSE	FALSE	FALSE	FALSE	FALSE
OMN01_MFL_0481	FALSE	FALSE	FALSE	FALSE	FALSE	FALSE
OMN01_MFL_0482	FALSE	FALSE	FALSE	FALSE	FALSE	FALSE
OMN01_MFL_0483	FALSE	FALSE	FALSE	FALSE	FALSE	FALSE
OMN01_MFL_0484	FALSE	FALSE	FALSE	FALSE	FALSE	FALSE
OMN01_MFL_0485	FALSE	FALSE	FALSE	FALSE	FALSE	FALSE
OMN01_MFL_0486	TRUE	FALSE	FALSE	FALSE	FALSE	FALSE
OMN01_MFL_0487	FALSE	FALSE	FALSE	FALSE	FALSE	FALSE
OMN01_MFL_0488	FALSE	FALSE	FALSE	FALSE	FALSE	FALSE
OMN01_MFL_0489	FALSE	FALSE	FALSE	FALSE	FALSE	FALSE
OMN01_MFL_0490	FALSE	FALSE	FALSE	FALSE	FALSE	FALSE
OMN01_MFL_0491	TRUE	TRUE	TRUE	TRUE	TRUE	TRUE
OMN01_MFL_0492	FALSE	FALSE	FALSE	FALSE	FALSE	FALSE
OMN01_MFL_0493	FALSE	FALSE	FALSE	FALSE	FALSE	FALSE
OMN01_MFL_0494	FALSE	FALSE	FALSE	FALSE	FALSE	FALSE
OMN01_MFL_0495	TRUE	FALSE	FALSE	FALSE	FALSE	FALSE
OMN01_MFL_0496	FALSE	FALSE	FALSE	FALSE	FALSE	FALSE
OMN01_MFL_0497	FALSE	FALSE	FALSE	FALSE	FALSE	FALSE
OMN01_MFL_0498	FALSE	FALSE	FALSE	FALSE	FALSE	FALSE
OMN01_MFL_0499	FALSE	FALSE	FALSE	FALSE	FALSE	FALSE
OMN01_MFL_0500	FALSE	FALSE	FALSE	FALSE	FALSE	FALSE
OMN01_MFL_0501	FALSE	FALSE	FALSE	FALSE	FALSE	FALSE
OMN01_MFL_0502	FALSE	FALSE	FALSE	FALSE	FALSE	FALSE
OMN01_MFL_0503	FALSE	FALSE	FALSE	FALSE	FALSE	FALSE
OMN01_MFL_0504	FALSE	FALSE	FALSE	FALSE	FALSE	FALSE
OMN01_MFL_0505	FALSE	FALSE	FALSE	FALSE	FALSE	FALSE
OMN01_MFL_0506	FALSE	FALSE	FALSE	FALSE	FALSE	FALSE
OMN01_MFL_0507	FALSE	FALSE	FALSE	FALSE	FALSE	FALSE
OMN01_MFL_0508	FALSE	FALSE	FALSE	FALSE	FALSE	FALSE
OMN01_MFL_0509	FALSE	FALSE	FALSE	FALSE	FALSE	FALSE
OMN01_MFL_0510	TRUE	FALSE	FALSE	FALSE	FALSE	FALSE
OMN01_MFL_0511	FALSE	FALSE	FALSE	FALSE	FALSE	FALSE
OMN01_MFL_0512	FALSE	FALSE	FALSE	FALSE	FALSE	FALSE
OMN01_MFL_0513	FALSE	FALSE	FALSE	FALSE	FALSE	FALSE
OMN01_MFL_0514	FALSE	FALSE	FALSE	FALSE	FALSE	FALSE
OMN01_MFL_0515	FALSE	FALSE	FALSE	FALSE	FALSE	FALSE
OMN01_MFL_0516	FALSE	FALSE	FALSE	FALSE	FALSE	FALSE
OMN01_MFL_0517	FALSE	FALSE	FALSE	FALSE	FALSE	FALSE
OMN01_MFL_0518	FALSE	FALSE	FALSE	FALSE	FALSE	FALSE
OMN01_MFL_0519	FALSE	FALSE	FALSE	FALSE	FALSE	FALSE
OMN01_MFL_0520	FALSE	FALSE	FALSE	FALSE	FALSE	FALSE
OMN01_MFL_0521	FALSE	FALSE	FALSE	FALSE	FALSE	FALSE
OMN01_MFL_0522	FALSE	FALSE	FALSE	FALSE	FALSE	FALSE
OMN01_MFL_0523	FALSE	FALSE	FALSE	FALSE	FALSE	FALSE
OMN01_MFL_0524	FALSE	FALSE	FALSE	FALSE	FALSE	FALSE
OMN01_MFL_0525	FALSE	FALSE	FALSE	FALSE	FALSE	FALSE
OMN01_MFL_0526	FALSE	FALSE	FALSE	FALSE	FALSE	FALSE
OMN01_MFL_0527	FALSE	FALSE	FALSE	FALSE	FALSE	FALSE
OMN01_MFL_0528	FALSE	FALSE	FALSE	FALSE	FALSE	FALSE
OMN01_MFL_0529	TRUE	FALSE	FALSE	FALSE	FALSE	FALSE
OMN01_MFL_0530	FALSE	FALSE	FALSE	FALSE	FALSE	FALSE
OMN01_MFL_0531	FALSE	FALSE	FALSE	FALSE	FALSE	FALSE
OMN01_MFL_0532	FALSE	FALSE	FALSE	FALSE	FALSE	FALSE
OMN01_MFL_0533	FALSE	FALSE	FALSE	FALSE	FALSE	FALSE
OMN01_MFL_0534	FALSE	FALSE	FALSE	FALSE	FALSE	FALSE
OMN01_MFL_0535	FALSE	FALSE	FALSE	FALSE	FALSE	FALSE
OMN01_MFL_0536	FALSE	FALSE	FALSE	FALSE	FALSE	FALSE
OMN01_MFL_0537	FALSE	FALSE	FALSE	FALSE	FALSE	FALSE
OMN01_MFL_0538	FALSE	FALSE	FALSE	FALSE	FALSE	FALSE
OMN01_MFL_0539	FALSE	FALSE	FALSE	FALSE	FALSE	FALSE
OMN01_MFL_0540	FALSE	FALSE	FALSE	FALSE	FALSE	FALSE
OMN01_MFL_0541	FALSE	FALSE	FALSE	FALSE	FALSE	FALSE
OMN01_MFL_0542	FALSE	FALSE	FALSE	FALSE	FALSE	FALSE
OMN01_MFL_0543	FALSE	FALSE	FALSE	FALSE	FALSE	FALSE
OMN01_MFL_0544	FALSE	FALSE	FALSE	FALSE	FALSE	FALSE
OMN01_MFL_0545	FALSE	FALSE	FALSE	FALSE	FALSE	FALSE
OMN01_MFL_0546	FALSE	FALSE	FALSE	FALSE	FALSE	FALSE
OMN01_MFL_0547	FALSE	FALSE	FALSE	FALSE	FALSE	FALSE
OMN01_MFL_0548	FALSE	FALSE	FALSE	FALSE	FALSE	FALSE
OMN01_MFL_0549	FALSE	FALSE	FALSE	FALSE	FALSE	FALSE
OMN01_MFL_0550	TRUE	FALSE	FALSE	FALSE	FALSE	FALSE
OMN01_MFL_0551	FALSE	FALSE	FALSE	FALSE	FALSE	FALSE
OMN01_MFL_0552	TRUE	FALSE	FALSE	FALSE	FALSE	FALSE
OMN01_MFL_0553	FALSE	FALSE	FALSE	FALSE	FALSE	FALSE
OMN01_MFL_0554	TRUE	FALSE	FALSE	FALSE	FALSE	FALSE
OMN01_MFL_0555	FALSE	FALSE	FALSE	FALSE	FALSE	FALSE
OMN01_MFL_0556	FALSE	FALSE	FALSE	FALSE	FALSE	FALSE
OMN01_MFL_0557	FALSE	FALSE	FALSE	FALSE	FALSE	FALSE
OMN01_MFL_0558	FALSE	FALSE	FALSE	FALSE	FALSE	FALSE
OMN01_MFL_0559	FALSE	FALSE	FALSE	FALSE	FALSE	FALSE
OMN01_MFL_0560	TRUE	FALSE	FALSE	FALSE	FALSE	FALSE
OMN01_MFL_0561	FALSE	FALSE	FALSE	FALSE	FALSE	FALSE
OMN01_MFL_0562	FALSE	FALSE	FALSE	FALSE	FALSE	FALSE
OMN01_MFL_0563	FALSE	FALSE	FALSE	FALSE	FALSE	FALSE
OMN01_MFL_0564	FALSE	FALSE	FALSE	FALSE	FALSE	FALSE
OMN01_MFL_0565	FALSE	FALSE	FALSE	FALSE	FALSE	FALSE
OMN01_MFL_0566	FALSE	FALSE	FALSE	FALSE	FALSE	FALSE
OMN01_MFL_0567	FALSE	FALSE	FALSE	FALSE	FALSE	FALSE
OMN01_MFL_0568	TRUE	TRUE	TRUE	TRUE	FALSE	FALSE
OMN01_MFL_0569	FALSE	FALSE	FALSE	FALSE	FALSE	FALSE
OMN01_MFL_0570	FALSE	FALSE	FALSE	FALSE	FALSE	FALSE
OMN01_MFL_0571	FALSE	FALSE	FALSE	FALSE	FALSE	FALSE
OMN01_MFL_0572	FALSE	FALSE	FALSE	FALSE	FALSE	FALSE
OMN01_MFL_0573	FALSE	FALSE	FALSE	FALSE	FALSE	FALSE
OMN02_HAM_0001	TRUE	FALSE	FALSE	FALSE	FALSE	FALSE
OMN02_HAM_0002	TRUE	FALSE	FALSE	FALSE	FALSE	FALSE
OMN02_HAM_0003	TRUE	TRUE	FALSE	FALSE	FALSE	FALSE
OMN02_HAM_0004	TRUE	FALSE	FALSE	FALSE	FALSE	FALSE
OMN02_HAM_0005	TRUE	FALSE	FALSE	FALSE	FALSE	FALSE
OMN02_HAM_0006	TRUE	FALSE	FALSE	FALSE	FALSE	FALSE
OMN02_HAM_0007	TRUE	FALSE	FALSE	FALSE	FALSE	FALSE
OMN02_HAM_0008	TRUE	FALSE	FALSE	FALSE	FALSE	FALSE
OMN02_HAM_0009	TRUE	FALSE	FALSE	FALSE	FALSE	FALSE
OMN02_HAM_0010	TRUE	FALSE	FALSE	FALSE	FALSE	FALSE
OMN02_HAM_0011	TRUE	FALSE	FALSE	FALSE	FALSE	FALSE
OMN02_HAM_0012	TRUE	FALSE	FALSE	FALSE	FALSE	FALSE
OMN02_HAM_0013	TRUE	FALSE	FALSE	FALSE	FALSE	FALSE
OMN02_HAM_0014	TRUE	FALSE	FALSE	FALSE	FALSE	FALSE
OMN02_HAM_0015	TRUE	FALSE	FALSE	FALSE	FALSE	FALSE
OMN02_HAM_0016	TRUE	FALSE	FALSE	FALSE	FALSE	FALSE
OMN02_HAM_0017	TRUE	TRUE	TRUE	TRUE	TRUE	TRUE
OMN02_HAM_0018	TRUE	FALSE	FALSE	FALSE	FALSE	FALSE
OMN02_HAM_0019	TRUE	FALSE	FALSE	FALSE	FALSE	FALSE
OMN02_HAM_0020	TRUE	TRUE	TRUE	TRUE	FALSE	FALSE
OMN02_HAM_0021	TRUE	TRUE	TRUE	TRUE	TRUE	TRUE
OMN02_HAM_0022	TRUE	FALSE	FALSE	FALSE	FALSE	FALSE
OMN02_HAM_0023	TRUE	FALSE	FALSE	FALSE	FALSE	FALSE
OMN02_HAM_0024	TRUE	TRUE	TRUE	TRUE	FALSE	FALSE
OMN02_HAM_0025	TRUE	FALSE	FALSE	FALSE	FALSE	FALSE
OMN02_HAM_0026	TRUE	FALSE	FALSE	FALSE	FALSE	FALSE
OMN02_HAM_0027	TRUE	TRUE	FALSE	FALSE	FALSE	FALSE
OMN02_HAM_0028	TRUE	TRUE	TRUE	TRUE	TRUE	FALSE
OMN02_HAM_0029	TRUE	TRUE	TRUE	TRUE	FALSE	FALSE
OMN02_HAM_0030	TRUE	TRUE	FALSE	FALSE	FALSE	FALSE
OMN02_HAM_0031	TRUE	TRUE	FALSE	FALSE	FALSE	FALSE
OMN02_HAM_0032	TRUE	FALSE	FALSE	FALSE	FALSE	FALSE
OMN02_HAM_0033	TRUE	TRUE	TRUE	TRUE	TRUE	TRUE
OMN02_HAM_0034	TRUE	TRUE	TRUE	TRUE	TRUE	TRUE
OMN02_HAM_0035	TRUE	TRUE	FALSE	FALSE	FALSE	FALSE
OMN02_HAM_0036	TRUE	TRUE	FALSE	FALSE	FALSE	FALSE
OMN02_HAM_0037	TRUE	TRUE	TRUE	TRUE	FALSE	FALSE
OMN02_HAM_0038	TRUE	FALSE	FALSE	FALSE	FALSE	FALSE
OMN02_HAM_0039	TRUE	TRUE	TRUE	TRUE	TRUE	TRUE
OMN02_HAM_0040	TRUE	TRUE	FALSE	FALSE	FALSE	FALSE
OMN02_HAM_0041	TRUE	TRUE	FALSE	FALSE	FALSE	FALSE
OMN02_HAM_0042	TRUE	FALSE	FALSE	FALSE	FALSE	FALSE
OMN02_HAM_0043	TRUE	TRUE	TRUE	TRUE	FALSE	FALSE
OMN02_HAM_0044	TRUE	FALSE	FALSE	FALSE	FALSE	FALSE
OMN02_HAM_0045	TRUE	FALSE	FALSE	FALSE	FALSE	FALSE
OMN02_HAM_0046	TRUE	TRUE	FALSE	FALSE	FALSE	FALSE
OMN02_HAM_0047	TRUE	TRUE	FALSE	FALSE	FALSE	FALSE
OMN02_HAM_0048	TRUE	FALSE	FALSE	FALSE	FALSE	FALSE
OMN02_HAM_0049	TRUE	TRUE	TRUE	TRUE	TRUE	TRUE
OMN02_HAM_0050	TRUE	TRUE	TRUE	TRUE	TRUE	TRUE
OMN02_HAM_0051	TRUE	FALSE	FALSE	FALSE	FALSE	FALSE
OMN02_HAM_0052	TRUE	TRUE	TRUE	TRUE	FALSE	FALSE
OMN02_HAM_0053	TRUE	TRUE	TRUE	TRUE	FALSE	FALSE
OMN02_HAM_0054	TRUE	FALSE	FALSE	FALSE	FALSE	FALSE
OMN02_HAM_0055	TRUE	FALSE	FALSE	FALSE	FALSE	FALSE
OMN02_HAM_0056	TRUE	FALSE	FALSE	FALSE	FALSE	FALSE
OMN02_HAM_0057	TRUE	FALSE	FALSE	FALSE	FALSE	FALSE
OMN02_HAM_0058	TRUE	FALSE	FALSE	FALSE	FALSE	FALSE
OMN02_HAM_0059	TRUE	TRUE	FALSE	FALSE	FALSE	FALSE
OMN02_HAM_0060	TRUE	FALSE	FALSE	FALSE	FALSE	FALSE
OMN02_HAM_0061	TRUE	FALSE	FALSE	FALSE	FALSE	FALSE
OMN02_HAM_0062	TRUE	TRUE	FALSE	FALSE	FALSE	FALSE
OMN02_HAM_0063	TRUE	FALSE	FALSE	FALSE	FALSE	FALSE
OMN02_HAM_0064	TRUE	FALSE	FALSE	FALSE	FALSE	FALSE
OMN02_HAM_0065	TRUE	FALSE	FALSE	FALSE	FALSE	FALSE
OMN02_HAM_0066	TRUE	TRUE	TRUE	TRUE	FALSE	FALSE
OMN02_HAM_0067	TRUE	FALSE	FALSE	FALSE	FALSE	FALSE
OMN02_HAM_0068	TRUE	FALSE	FALSE	FALSE	FALSE	FALSE
OMN02_HAM_0069	TRUE	TRUE	TRUE	TRUE	TRUE	TRUE
OMN02_HAM_0070	TRUE	TRUE	TRUE	TRUE	TRUE	TRUE
OMN02_HAM_0071	TRUE	FALSE	FALSE	FALSE	FALSE	FALSE
OMN02_HAM_0072	TRUE	FALSE	FALSE	FALSE	FALSE	FALSE
OMN02_HAM_0073	TRUE	TRUE	TRUE	FALSE	FALSE	FALSE
OMN02_HAM_0074	TRUE	FALSE	FALSE	FALSE	FALSE	FALSE
OMN02_HAM_0075	TRUE	TRUE	FALSE	FALSE	FALSE	FALSE
OMN02_HAM_0076	TRUE	FALSE	FALSE	FALSE	FALSE	FALSE
OMN02_HAM_0077	TRUE	TRUE	FALSE	FALSE	FALSE	FALSE
OMN02_HAM_0078	TRUE	FALSE	FALSE	FALSE	FALSE	FALSE
OMN02_HAM_0079	TRUE	FALSE	FALSE	FALSE	FALSE	FALSE
OMN02_HAM_0080	TRUE	FALSE	FALSE	FALSE	FALSE	FALSE
OMN02_HAM_0081	TRUE	FALSE	FALSE	FALSE	FALSE	FALSE
OMN02_HAM_0082	TRUE	FALSE	FALSE	FALSE	FALSE	FALSE
OMN02_HAM_0083	TRUE	FALSE	FALSE	FALSE	FALSE	FALSE
OMN02_HAM_0084	TRUE	FALSE	FALSE	FALSE	FALSE	FALSE
OMN02_HAM_0085	TRUE	FALSE	FALSE	FALSE	FALSE	FALSE
OMN02_HAM_0086	TRUE	TRUE	FALSE	FALSE	FALSE	FALSE
OMN02_HAM_0087	TRUE	FALSE	FALSE	FALSE	FALSE	FALSE
OMN02_HAM_0088	TRUE	FALSE	FALSE	FALSE	FALSE	FALSE
OMN02_HAM_0089	TRUE	FALSE	FALSE	FALSE	FALSE	FALSE
OMN02_HAM_0090	TRUE	TRUE	TRUE	TRUE	FALSE	FALSE
OMN02_HAM_0091	TRUE	FALSE	FALSE	FALSE	FALSE	FALSE
OMN02_HAM_0092	TRUE	TRUE	FALSE	FALSE	FALSE	FALSE
OMN02_HAM_0093	TRUE	FALSE	FALSE	FALSE	FALSE	FALSE
OMN02_HAM_0094	TRUE	FALSE	FALSE	FALSE	FALSE	FALSE
OMN02_HAM_0095	TRUE	FALSE	FALSE	FALSE	FALSE	FALSE
OMN02_HAM_0096	TRUE	FALSE	FALSE	FALSE	FALSE	FALSE
OMN02_HAM_0097	TRUE	FALSE	FALSE	FALSE	FALSE	FALSE
OMN02_HAM_0098	TRUE	FALSE	FALSE	FALSE	FALSE	FALSE
OMN02_HAM_0099	TRUE	FALSE	FALSE	FALSE	FALSE	FALSE
OMN02_HAM_0100	TRUE	FALSE	FALSE	FALSE	FALSE	FALSE
OMN02_HAM_0101	TRUE	FALSE	FALSE	FALSE	FALSE	FALSE
OMN02_HAM_0102	TRUE	FALSE	FALSE	FALSE	FALSE	FALSE
OMN02_HAM_0103	TRUE	FALSE	FALSE	FALSE	FALSE	FALSE
OMN02_HAM_0104	TRUE	FALSE	FALSE	FALSE	FALSE	FALSE
OMN02_HAM_0105	TRUE	FALSE	FALSE	FALSE	FALSE	FALSE
OMN02_HAM_0106	TRUE	FALSE	FALSE	FALSE	FALSE	FALSE
OMN02_HAM_0107	TRUE	FALSE	FALSE	FALSE	FALSE	FALSE
OMN02_HAM_0108	TRUE	TRUE	TRUE	TRUE	FALSE	FALSE
OMN02_HAM_0109	TRUE	FALSE	FALSE	FALSE	FALSE	FALSE
OMN02_HAM_0110	TRUE	FALSE	FALSE	FALSE	FALSE	FALSE
OMN02_HAM_0111	TRUE	FALSE	FALSE	FALSE	FALSE	FALSE
OMN02_HAM_0112	TRUE	FALSE	FALSE	FALSE	FALSE	FALSE
OMN02_HAM_0113	TRUE	FALSE	FALSE	FALSE	FALSE	FALSE
OMN02_HAM_0114	TRUE	FALSE	FALSE	FALSE	FALSE	FALSE
OMN02_HAM_0115	TRUE	FALSE	FALSE	FALSE	FALSE	FALSE
OMN02_HAM_0116	TRUE	TRUE	TRUE	TRUE	FALSE	FALSE
OMN02_HAM_0117	TRUE	FALSE	FALSE	FALSE	FALSE	FALSE
OMN02_HAM_0118	TRUE	TRUE	TRUE	TRUE	TRUE	TRUE
OMN02_HAM_0119	TRUE	TRUE	FALSE	FALSE	FALSE	FALSE
OMN02_HAM_0120	TRUE	FALSE	FALSE	FALSE	FALSE	FALSE
OMN02_HAM_0121	TRUE	FALSE	FALSE	FALSE	FALSE	FALSE
OMN02_HAM_0122	TRUE	FALSE	FALSE	FALSE	FALSE	FALSE
OMN02_HAM_0123	TRUE	TRUE	FALSE	FALSE	FALSE	FALSE
OMN02_HAM_0124	TRUE	FALSE	FALSE	FALSE	FALSE	FALSE
OMN02_HAM_0125	TRUE	TRUE	TRUE	TRUE	FALSE	FALSE
OMN02_HAM_0126	TRUE	FALSE	FALSE	FALSE	FALSE	FALSE
OMN02_HAM_0127	TRUE	FALSE	FALSE	FALSE	FALSE	FALSE
OMN02_HAM_0128	TRUE	FALSE	FALSE	FALSE	FALSE	FALSE
OMN02_HAM_0129	TRUE	TRUE	FALSE	FALSE	FALSE	FALSE
OMN02_HAM_0130	TRUE	TRUE	TRUE	TRUE	FALSE	FALSE
OMN02_HIC_0001	TRUE	TRUE	TRUE	TRUE	FALSE	FALSE
OMN02_HIC_0002	TRUE	TRUE	TRUE	TRUE	FALSE	FALSE
OMN02_HIC_0003	TRUE	TRUE	TRUE	TRUE	FALSE	FALSE
OMN02_HIC_0004	TRUE	TRUE	FALSE	FALSE	FALSE	FALSE
OMN02_HIC_0005	TRUE	TRUE	FALSE	FALSE	FALSE	FALSE
OMN02_HIC_0006	TRUE	TRUE	FALSE	FALSE	FALSE	FALSE
OMN02_HIC_0007	TRUE	TRUE	FALSE	FALSE	FALSE	FALSE
OMN02_HIC_0008	TRUE	FALSE	FALSE	FALSE	FALSE	FALSE
OMN02_HIC_0009	TRUE	TRUE	FALSE	FALSE	FALSE	FALSE
OMN02_HIC_0010	TRUE	FALSE	FALSE	FALSE	FALSE	FALSE
OMN02_HIC_0011	TRUE	FALSE	FALSE	FALSE	FALSE	FALSE
OMN02_HIC_0012	TRUE	FALSE	FALSE	FALSE	FALSE	FALSE
OMN02_HIC_0013	TRUE	FALSE	FALSE	FALSE	FALSE	FALSE
OMN02_HIC_0014	TRUE	FALSE	FALSE	FALSE	FALSE	FALSE
OMN02_HIC_0015	TRUE	FALSE	FALSE	FALSE	FALSE	FALSE
OMN02_HIC_0016	TRUE	FALSE	FALSE	FALSE	FALSE	FALSE
OMN02_HIC_0017	TRUE	FALSE	FALSE	FALSE	FALSE	FALSE
OMN02_HIC_0018	TRUE	FALSE	FALSE	FALSE	FALSE	FALSE
OMN02_HIC_0019	TRUE	FALSE	FALSE	FALSE	FALSE	FALSE
OMN02_HIC_0020	TRUE	FALSE	FALSE	FALSE	FALSE	FALSE
OMN02_HIC_0021	FALSE	FALSE	FALSE	FALSE	FALSE	FALSE
OMN02_HIC_0022	TRUE	FALSE	FALSE	FALSE	FALSE	FALSE
OMN02_HIC_0023	TRUE	FALSE	FALSE	FALSE	FALSE	FALSE
OMN02_HIC_0024	TRUE	FALSE	FALSE	FALSE	FALSE	FALSE
OMN02_HIC_0025	TRUE	FALSE	FALSE	FALSE	FALSE	FALSE
OMN02_HIC_0026	TRUE	FALSE	FALSE	FALSE	FALSE	FALSE
OMN02_HIC_0027	TRUE	FALSE	FALSE	FALSE	FALSE	FALSE
OMN02_HIC_0028	TRUE	FALSE	FALSE	FALSE	FALSE	FALSE
OMN02_HIC_0029	TRUE	FALSE	FALSE	FALSE	FALSE	FALSE
OMN02_HIC_0030	TRUE	FALSE	FALSE	FALSE	FALSE	FALSE
OMN02_HIC_0031	TRUE	FALSE	FALSE	FALSE	FALSE	FALSE
OMN02_HIC_0032	TRUE	FALSE	FALSE	FALSE	FALSE	FALSE
OMN02_HIC_0033	TRUE	FALSE	FALSE	FALSE	FALSE	FALSE
OMN02_HIC_0034	TRUE	FALSE	FALSE	FALSE	FALSE	FALSE
OMN02_HIC_0035	FALSE	FALSE	FALSE	FALSE	FALSE	FALSE
OMN02_HIC_0036	TRUE	FALSE	FALSE	FALSE	FALSE	FALSE
OMN02_HIC_0037	TRUE	FALSE	FALSE	FALSE	FALSE	FALSE
OMN02_HIC_0038	TRUE	FALSE	FALSE	FALSE	FALSE	FALSE
OMN02_HIC_0039	TRUE	FALSE	FALSE	FALSE	FALSE	FALSE
OMN02_HIC_0040	TRUE	FALSE	FALSE	FALSE	FALSE	FALSE
OMN02_HIC_0041	TRUE	FALSE	FALSE	FALSE	FALSE	FALSE
OMN02_HIC_0042	TRUE	FALSE	FALSE	FALSE	FALSE	FALSE
OMN02_HIC_0043	TRUE	FALSE	FALSE	FALSE	FALSE	FALSE
OMN02_HIC_0044	TRUE	FALSE	FALSE	FALSE	FALSE	FALSE
OMN02_HIC_0045	TRUE	FALSE	FALSE	FALSE	FALSE	FALSE
OMN02_HIC_0046	TRUE	FALSE	FALSE	FALSE	FALSE	FALSE
OMN02_HIC_0047	TRUE	FALSE	FALSE	FALSE	FALSE	FALSE
OMN02_HIC_0048	TRUE	FALSE	FALSE	FALSE	FALSE	FALSE
OMN02_HIC_0049	TRUE	FALSE	FALSE	FALSE	FALSE	FALSE
OMN02_HIC_0050	TRUE	FALSE	FALSE	FALSE	FALSE	FALSE
OMN02_HIC_0051	TRUE	FALSE	FALSE	FALSE	FALSE	FALSE
OMN02_HIC_0052	TRUE	FALSE	FALSE	FALSE	FALSE	FALSE
OMN02_HIC_0053	TRUE	FALSE	FALSE	FALSE	FALSE	FALSE
OMN02_HIC_0054	TRUE	FALSE	FALSE	FALSE	FALSE	FALSE
OMN02_HIC_0055	TRUE	FALSE	FALSE	FALSE	FALSE	FALSE
OMN02_HIC_0056	TRUE	FALSE	FALSE	FALSE	FALSE	FALSE
OMN02_HIC_0057	TRUE	FALSE	FALSE	FALSE	FALSE	FALSE
OMN02_HIC_0058	TRUE	FALSE	FALSE	FALSE	FALSE	FALSE
OMN02_HIC_0059	TRUE	FALSE	FALSE	FALSE	FALSE	FALSE
OMN02_HIC_0060	FALSE	FALSE	FALSE	FALSE	FALSE	FALSE
OMN02_HIC_0061	TRUE	FALSE	FALSE	FALSE	FALSE	FALSE
OMN02_HIC_0062	TRUE	FALSE	FALSE	FALSE	FALSE	FALSE
OMN02_HIC_0063	TRUE	FALSE	FALSE	FALSE	FALSE	FALSE
OMN02_HIC_0064	TRUE	FALSE	FALSE	FALSE	FALSE	FALSE
OMN02_HIC_0065	TRUE	FALSE	FALSE	FALSE	FALSE	FALSE
OMN02_HIC_0066	TRUE	FALSE	FALSE	FALSE	FALSE	FALSE
OMN02_HIC_0067	TRUE	FALSE	FALSE	FALSE	FALSE	FALSE
OMN02_HIC_0068	TRUE	FALSE	FALSE	FALSE	FALSE	FALSE
OMN02_HIC_0069	TRUE	FALSE	FALSE	FALSE	FALSE	FALSE
OMN02_HIC_0070	TRUE	FALSE	FALSE	FALSE	FALSE	FALSE
OMN02_HIC_0071	TRUE	TRUE	TRUE	TRUE	TRUE	TRUE
OMN02_HIC_0072	TRUE	FALSE	FALSE	FALSE	FALSE	FALSE
OMN02_HIC_0073	TRUE	TRUE	TRUE	FALSE	FALSE	FALSE
OMN02_HIC_0074	TRUE	TRUE	TRUE	FALSE	FALSE	FALSE
OMN02_HIC_0075	TRUE	TRUE	FALSE	FALSE	FALSE	FALSE
OMN02_HIC_0076	TRUE	FALSE	FALSE	FALSE	FALSE	FALSE
OMN02_HIC_0077	TRUE	TRUE	TRUE	FALSE	FALSE	FALSE
OMN02_HIC_0078	TRUE	TRUE	FALSE	FALSE	FALSE	FALSE
OMN02_HIC_0079	TRUE	TRUE	TRUE	TRUE	FALSE	FALSE
OMN02_HIC_0080	TRUE	FALSE	FALSE	FALSE	FALSE	FALSE
OMN02_HIC_0081	TRUE	TRUE	FALSE	FALSE	FALSE	FALSE
OMN02_HIC_0082	TRUE	FALSE	FALSE	FALSE	FALSE	FALSE
OMN02_HIC_0083	TRUE	TRUE	FALSE	FALSE	FALSE	FALSE
OMN02_HIC_0084	TRUE	TRUE	FALSE	FALSE	FALSE	FALSE
OMN02_HIC_0085	TRUE	TRUE	FALSE	FALSE	FALSE	FALSE
OMN02_HIC_0086	TRUE	TRUE	FALSE	FALSE	FALSE	FALSE
OMN02_HIC_0087	TRUE	FALSE	FALSE	FALSE	FALSE	FALSE
OMN02_HIC_0088	TRUE	FALSE	FALSE	FALSE	FALSE	FALSE
OMN02_HIC_0089	FALSE	FALSE	FALSE	FALSE	FALSE	FALSE
OMN02_HIC_0090	FALSE	FALSE	FALSE	FALSE	FALSE	FALSE
OMN02_HIC_0091	FALSE	FALSE	FALSE	FALSE	FALSE	FALSE
OMN02_HIC_0092	TRUE	FALSE	FALSE	FALSE	FALSE	FALSE
OMN02_HIC_0093	TRUE	FALSE	FALSE	FALSE	FALSE	FALSE
OMN02_HIC_0094	TRUE	FALSE	FALSE	FALSE	FALSE	FALSE
OMN02_HIC_0095	FALSE	FALSE	FALSE	FALSE	FALSE	FALSE
OMN02_HIC_0096	FALSE	FALSE	FALSE	FALSE	FALSE	FALSE
OMN02_HIC_0097	FALSE	FALSE	FALSE	FALSE	FALSE	FALSE
OMN02_HIC_0098	TRUE	FALSE	FALSE	FALSE	FALSE	FALSE
OMN02_HIC_0099	FALSE	FALSE	FALSE	FALSE	FALSE	FALSE
OMN02_HIC_0100	FALSE	FALSE	FALSE	FALSE	FALSE	FALSE
OMN02_HIC_0101	FALSE	FALSE	FALSE	FALSE	FALSE	FALSE
OMN02_HIC_0102	TRUE	FALSE	FALSE	FALSE	FALSE	FALSE
OMN02_HIC_0103	FALSE	FALSE	FALSE	FALSE	FALSE	FALSE
OMN02_HIC_0104	TRUE	FALSE	FALSE	FALSE	FALSE	FALSE
OMN02_HIC_0105	FALSE	FALSE	FALSE	FALSE	FALSE	FALSE
OMN02_HIC_0106	TRUE	FALSE	FALSE	FALSE	FALSE	FALSE
OMN02_HIC_0107	TRUE	FALSE	FALSE	FALSE	FALSE	FALSE
OMN02_HIC_0108	TRUE	FALSE	FALSE	FALSE	FALSE	FALSE
OMN02_HIC_0109	FALSE	FALSE	FALSE	FALSE	FALSE	FALSE
OMN02_HIC_0110	FALSE	FALSE	FALSE	FALSE	FALSE	FALSE
OMN02_MFL_0001	FALSE	FALSE	FALSE	FALSE	FALSE	FALSE
OMN02_MFL_0002	FALSE	FALSE	FALSE	FALSE	FALSE	FALSE
OMN02_MFL_0003	FALSE	FALSE	FALSE	FALSE	FALSE	FALSE
OMN02_MFL_0004	FALSE	FALSE	FALSE	FALSE	FALSE	FALSE
OMN02_MFL_0005	FALSE	FALSE	FALSE	FALSE	FALSE	FALSE
OMN02_MFL_0006	FALSE	FALSE	FALSE	FALSE	FALSE	FALSE
OMN02_MFL_0007	TRUE	FALSE	FALSE	FALSE	FALSE	FALSE
OMN02_MFL_0008	FALSE	FALSE	FALSE	FALSE	FALSE	FALSE
OMN02_MFL_0009	FALSE	FALSE	FALSE	FALSE	FALSE	FALSE
OMN02_MFL_0010	FALSE	FALSE	FALSE	FALSE	FALSE	FALSE
OMN02_MFL_0011	FALSE	FALSE	FALSE	FALSE	FALSE	FALSE
OMN02_MFL_0012	FALSE	FALSE	FALSE	FALSE	FALSE	FALSE
OMN02_MFL_0013	FALSE	FALSE	FALSE	FALSE	FALSE	FALSE
OMN02_MFL_0014	FALSE	FALSE	FALSE	FALSE	FALSE	FALSE
OMN02_MFL_0015	FALSE	FALSE	FALSE	FALSE	FALSE	FALSE
OMN02_MFL_0016	FALSE	FALSE	FALSE	FALSE	FALSE	FALSE
OMN02_MFL_0017	FALSE	FALSE	FALSE	FALSE	FALSE	FALSE
OMN02_MFL_0018	FALSE	FALSE	FALSE	FALSE	FALSE	FALSE
OMN02_MFL_0019	TRUE	FALSE	FALSE	FALSE	FALSE	FALSE
OMN02_MFL_0020	FALSE	FALSE	FALSE	FALSE	FALSE	FALSE
OMN02_MFL_0021	FALSE	FALSE	FALSE	FALSE	FALSE	FALSE
OMN02_MFL_0022	FALSE	FALSE	FALSE	FALSE	FALSE	FALSE
OMN02_MFL_0023	FALSE	FALSE	FALSE	FALSE	FALSE	FALSE
OMN02_MFL_0024	FALSE	FALSE	FALSE	FALSE	FALSE	FALSE
OMN02_MFL_0025	FALSE	FALSE	FALSE	FALSE	FALSE	FALSE
OMN02_MFL_0026	FALSE	FALSE	FALSE	FALSE	FALSE	FALSE
OMN02_MFL_0027	FALSE	FALSE	FALSE	FALSE	FALSE	FALSE
OMN02_MFL_0028	FALSE	FALSE	FALSE	FALSE	FALSE	FALSE
OMN02_MFL_0029	FALSE	FALSE	FALSE	FALSE	FALSE	FALSE
OMN02_MFL_0030	FALSE	FALSE	FALSE	FALSE	FALSE	FALSE
OMN02_MFL_0031	FALSE	FALSE	FALSE	FALSE	FALSE	FALSE
OMN02_MFL_0032	TRUE	TRUE	FALSE	FALSE	FALSE	FALSE
OMN02_MFL_0033	FALSE	FALSE	FALSE	FALSE	FALSE	FALSE
OMN02_MFL_0034	FALSE	FALSE	FALSE	FALSE	FALSE	FALSE
OMN02_MFL_0035	FALSE	FALSE	FALSE	FALSE	FALSE	FALSE
OMN02_MFL_0036	TRUE	FALSE	FALSE	FALSE	FALSE	FALSE
OMN02_MFL_0037	FALSE	FALSE	FALSE	FALSE	FALSE	FALSE
OMN02_MFL_0038	FALSE	FALSE	FALSE	FALSE	FALSE	FALSE
OMN02_MFL_0039	FALSE	FALSE	FALSE	FALSE	FALSE	FALSE
OMN02_MFL_0040	TRUE	FALSE	FALSE	FALSE	FALSE	FALSE
OMN02_MFL_0041	FALSE	FALSE	FALSE	FALSE	FALSE	FALSE
OMN02_MFL_0042	FALSE	FALSE	FALSE	FALSE	FALSE	FALSE
OMN02_MFL_0043	FALSE	FALSE	FALSE	FALSE	FALSE	FALSE
OMN02_MFL_0044	FALSE	FALSE	FALSE	FALSE	FALSE	FALSE
OMN02_MFL_0045	FALSE	FALSE	FALSE	FALSE	FALSE	FALSE
OMN02_MFL_0046	FALSE	FALSE	FALSE	FALSE	FALSE	FALSE
OMN02_MFL_0047	FALSE	FALSE	FALSE	FALSE	FALSE	FALSE
OMN02_MFL_0048	FALSE	FALSE	FALSE	FALSE	FALSE	FALSE
OMN02_MFL_0049	FALSE	FALSE	FALSE	FALSE	FALSE	FALSE
OMN02_MFL_0050	FALSE	FALSE	FALSE	FALSE	FALSE	FALSE
OMN02_MFL_0051	FALSE	FALSE	FALSE	FALSE	FALSE	FALSE
OMN02_MFL_0052	FALSE	FALSE	FALSE	FALSE	FALSE	FALSE
OMN02_MFL_0053	FALSE	FALSE	FALSE	FALSE	FALSE	FALSE
OMN02_MFL_0054	FALSE	FALSE	FALSE	FALSE	FALSE	FALSE
OMN02_MFL_0055	FALSE	FALSE	FALSE	FALSE	FALSE	FALSE
OMN02_MFL_0056	FALSE	FALSE	FALSE	FALSE	FALSE	FALSE
OMN02_MFL_0057	FALSE	FALSE	FALSE	FALSE	FALSE	FALSE
OMN02_MFL_0058	FALSE	FALSE	FALSE	FALSE	FALSE	FALSE
OMN02_MFL_0059	FALSE	FALSE	FALSE	FALSE	FALSE	FALSE
OMN02_MFL_0060	FALSE	FALSE	FALSE	FALSE	FALSE	FALSE
OMN02_MFL_0061	FALSE	FALSE	FALSE	FALSE	FALSE	FALSE
OMN02_MFL_0062	FALSE	FALSE	FALSE	FALSE	FALSE	FALSE
OMN02_MFL_0063	TRUE	TRUE	TRUE	TRUE	FALSE	FALSE
OMN02_MFL_0064	FALSE	FALSE	FALSE	FALSE	FALSE	FALSE
OMN02_MFL_0065	FALSE	FALSE	FALSE	FALSE	FALSE	FALSE
OMN02_MFL_0066	FALSE	FALSE	FALSE	FALSE	FALSE	FALSE
OMN02_MFL_0067	FALSE	FALSE	FALSE	FALSE	FALSE	FALSE
OMN02_MFL_0068	FALSE	FALSE	FALSE	FALSE	FALSE	FALSE
OMN02_MFL_0069	FALSE	FALSE	FALSE	FALSE	FALSE	FALSE
OMN02_MFL_0070	FALSE	FALSE	FALSE	FALSE	FALSE	FALSE
OMN02_MFL_0071	FALSE	FALSE	FALSE	FALSE	FALSE	FALSE
OMN02_MFL_0072	FALSE	FALSE	FALSE	FALSE	FALSE	FALSE
OMN02_MFL_0073	FALSE	FALSE	FALSE	FALSE	FALSE	FALSE
OMN02_MFL_0074	FALSE	FALSE	FALSE	FALSE	FALSE	FALSE
OMN02_MFL_0075	TRUE	TRUE	TRUE	TRUE	TRUE	TRUE
OMN02_MFL_0076	FALSE	FALSE	FALSE	FALSE	FALSE	FALSE
OMN02_MFL_0077	FALSE	FALSE	FALSE	FALSE	FALSE	FALSE
OMN02_MFL_0078	FALSE	FALSE	FALSE	FALSE	FALSE	FALSE
OMN02_MFL_0079	FALSE	FALSE	FALSE	FALSE	FALSE	FALSE
OMN02_MFL_0080	FALSE	FALSE	FALSE	FALSE	FALSE	FALSE
OMN02_MFL_0081	FALSE	FALSE	FALSE	FALSE	FALSE	FALSE
OMN02_MFL_0082	FALSE	FALSE	FALSE	FALSE	FALSE	FALSE
OMN02_MFL_0083	FALSE	FALSE	FALSE	FALSE	FALSE	FALSE
OMN02_MFL_0084	FALSE	FALSE	FALSE	FALSE	FALSE	FALSE
OMN02_MFL_0085	FALSE	FALSE	FALSE	FALSE	FALSE	FALSE
OMN02_MFL_0086	FALSE	FALSE	FALSE	FALSE	FALSE	FALSE
OMN02_MFL_0087	TRUE	TRUE	TRUE	TRUE	TRUE	TRUE
OMN02_MFL_0088	FALSE	FALSE	FALSE	FALSE	FALSE	FALSE
OMN02_MFL_0089	FALSE	FALSE	FALSE	FALSE	FALSE	FALSE
OMN02_MFL_0090	FALSE	FALSE	FALSE	FALSE	FALSE	FALSE
OMN02_MFL_0091	FALSE	FALSE	FALSE	FALSE	FALSE	FALSE
OMN02_MFL_0092	TRUE	FALSE	FALSE	FALSE	FALSE	FALSE
OMN02_MFL_0093	FALSE	FALSE	FALSE	FALSE	FALSE	FALSE
OMN02_MFL_0094	FALSE	FALSE	FALSE	FALSE	FALSE	FALSE
OMN02_MFL_0095	FALSE	FALSE	FALSE	FALSE	FALSE	FALSE
OMN02_MFL_0096	TRUE	FALSE	FALSE	FALSE	FALSE	FALSE
OMN02_MFL_0097	FALSE	FALSE	FALSE	FALSE	FALSE	FALSE
OMN02_MFL_0098	FALSE	FALSE	FALSE	FALSE	FALSE	FALSE
OMN02_MFL_0099	FALSE	FALSE	FALSE	FALSE	FALSE	FALSE
OMN02_MFL_0100	FALSE	FALSE	FALSE	FALSE	FALSE	FALSE
OMN02_MFL_0101	FALSE	FALSE	FALSE	FALSE	FALSE	FALSE
OMN02_MFL_0102	FALSE	FALSE	FALSE	FALSE	FALSE	FALSE
OMN02_MFL_0103	FALSE	FALSE	FALSE	FALSE	FALSE	FALSE
OMN02_MFL_0104	FALSE	FALSE	FALSE	FALSE	FALSE	FALSE
OMN02_MFL_0105	FALSE	FALSE	FALSE	FALSE	FALSE	FALSE
OMN02_MFL_0106	FALSE	FALSE	FALSE	FALSE	FALSE	FALSE
OMN02_MFL_0107	FALSE	FALSE	FALSE	FALSE	FALSE	FALSE
OMN02_MFL_0108	FALSE	FALSE	FALSE	FALSE	FALSE	FALSE
OMN02_MFL_0109	FALSE	FALSE	FALSE	FALSE	FALSE	FALSE
OMN02_MFL_0110	FALSE	FALSE	FALSE	FALSE	FALSE	FALSE
OMN02_MFL_0111	FALSE	FALSE	FALSE	FALSE	FALSE	FALSE
OMN02_MFL_0112	FALSE	FALSE	FALSE	FALSE	FALSE	FALSE
OMN02_MFL_0113	FALSE	FALSE	FALSE	FALSE	FALSE	FALSE
OMN02_MFL_0114	FALSE	FALSE	FALSE	FALSE	FALSE	FALSE
OMN02_MFL_0115	FALSE	FALSE	FALSE	FALSE	FALSE	FALSE
OMN02_MFL_0116	FALSE	FALSE	FALSE	FALSE	FALSE	FALSE
OMN02_MFL_0117	FALSE	FALSE	FALSE	FALSE	FALSE	FALSE
OMN02_MFL_0118	FALSE	FALSE	FALSE	FALSE	FALSE	FALSE
OMN02_MFL_0119	FALSE	FALSE	FALSE	FALSE	FALSE	FALSE
OMN02_MFL_0120	FALSE	FALSE	FALSE	FALSE	FALSE	FALSE
OMN02_MFL_0121	FALSE	FALSE	FALSE	FALSE	FALSE	FALSE
OMN02_MFL_0122	FALSE	FALSE	FALSE	FALSE	FALSE	FALSE
OMN02_MFL_0123	FALSE	FALSE	FALSE	FALSE	FALSE	FALSE
OMN02_MFL_0124	FALSE	FALSE	FALSE	FALSE	FALSE	FALSE
OMN02_MFL_0125	FALSE	FALSE	FALSE	FALSE	FALSE	FALSE
OMN02_MFL_0126	FALSE	FALSE	FALSE	FALSE	FALSE	FALSE
OMN02_MFL_0127	FALSE	FALSE	FALSE	FALSE	FALSE	FALSE
OMN02_MFL_0128	FALSE	FALSE	FALSE	FALSE	FALSE	FALSE
OMN02_MFL_0129	FALSE	FALSE	FALSE	FALSE	FALSE	FALSE
OMN02_MFL_0130	FALSE	FALSE	FALSE	FALSE	FALSE	FALSE
OMN02_MFL_0131	FALSE	FALSE	FALSE	FALSE	FALSE	FALSE
OMN02_MFL_0132	FALSE	FALSE	FALSE	FALSE	FALSE	FALSE
OMN02_MFL_0133	FALSE	FALSE	FALSE	FALSE	FALSE	FALSE
OMN02_MFL_0134	FALSE	FALSE	FALSE	FALSE	FALSE	FALSE
OMN02_MFL_0135	FALSE	FALSE	FALSE	FALSE	FALSE	FALSE
OMN02_MFL_0136	FALSE	FALSE	FALSE	FALSE	FALSE	FALSE
OMN02_MFL_0137	FALSE	FALSE	FALSE	FALSE	FALSE	FALSE
OMN02_MFL_0138	FALSE	FALSE	FALSE	FALSE	FALSE	FALSE
OMN02_MFL_0139	FALSE	FALSE	FALSE	FALSE	FALSE	FALSE
OMN02_MFL_0140	FALSE	FALSE	FALSE	FALSE	FALSE	FALSE
OMN02_MFL_0141	FALSE	FALSE	FALSE	FALSE	FALSE	FALSE
OMN02_MFL_0142	FALSE	FALSE	FALSE	FALSE	FALSE	FALSE
OMN02_MFL_0143	FALSE	FALSE	FALSE	FALSE	FALSE	FALSE
OMN02_MFL_0144	FALSE	FALSE	FALSE	FALSE	FALSE	FALSE
OMN02_MFL_0145	FALSE	FALSE	FALSE	FALSE	FALSE	FALSE
OMN02_MFL_0146	FALSE	FALSE	FALSE	FALSE	FALSE	FALSE
OMN02_MFL_0147	FALSE	FALSE	FALSE	FALSE	FALSE	FALSE
OMN02_MFL_0148	FALSE	FALSE	FALSE	FALSE	FALSE	FALSE
OMN02_MFL_0149	FALSE	FALSE	FALSE	FALSE	FALSE	FALSE
OMN02_MFL_0150	FALSE	FALSE	FALSE	FALSE	FALSE	FALSE
OMN02_MFL_0151	FALSE	FALSE	FALSE	FALSE	FALSE	FALSE
OMN02_MFL_0152	FALSE	FALSE	FALSE	FALSE	FALSE	FALSE
OMN02_MFL_0153	FALSE	FALSE	FALSE	FALSE	FALSE	FALSE
OMN02_MFL_0154	FALSE	FALSE	FALSE	FALSE	FALSE	FALSE
OMN02_MFL_0155	FALSE	FALSE	FALSE	FALSE	FALSE	FALSE
OMN02_MFL_0156	FALSE	FALSE	FALSE	FALSE	FALSE	FALSE
OMN02_MFL_0157	FALSE	FALSE	FALSE	FALSE	FALSE	FALSE
OMN02_MFL_0158	FALSE	FALSE	FALSE	FALSE	FALSE	FALSE
OMN02_MFL_0159	FALSE	FALSE	FALSE	FALSE	FALSE	FALSE
OMN02_MFL_0160	FALSE	FALSE	FALSE	FALSE	FALSE	FALSE
OMN02_MFL_0161	FALSE	FALSE	FALSE	FALSE	FALSE	FALSE
OMN02_MFL_0162	FALSE	FALSE	FALSE	FALSE	FALSE	FALSE
OMN02_MFL_0163	TRUE	FALSE	FALSE	FALSE	FALSE	FALSE
OMN02_MFL_0164	FALSE	FALSE	FALSE	FALSE	FALSE	FALSE
OMN02_MFL_0165	TRUE	TRUE	FALSE	FALSE	FALSE	FALSE
OMN02_MFL_0166	FALSE	FALSE	FALSE	FALSE	FALSE	FALSE
OMN02_MFL_0167	FALSE	FALSE	FALSE	FALSE	FALSE	FALSE
OMN02_MFL_0168	FALSE	FALSE	FALSE	FALSE	FALSE	FALSE
OMN02_MFL_0169	FALSE	FALSE	FALSE	FALSE	FALSE	FALSE
OMN02_MFL_0170	TRUE	FALSE	FALSE	FALSE	FALSE	FALSE
OMN02_MFL_0171	FALSE	FALSE	FALSE	FALSE	FALSE	FALSE
OMN02_MFL_0172	FALSE	FALSE	FALSE	FALSE	FALSE	FALSE
OMN02_MFL_0173	FALSE	FALSE	FALSE	FALSE	FALSE	FALSE
OMN02_MFL_0174	FALSE	FALSE	FALSE	FALSE	FALSE	FALSE
OMN02_MFL_0175	FALSE	FALSE	FALSE	FALSE	FALSE	FALSE
OMN02_MFL_0176	FALSE	FALSE	FALSE	FALSE	FALSE	FALSE
OMN02_MFL_0177	FALSE	FALSE	FALSE	FALSE	FALSE	FALSE
OMN02_MFL_0178	FALSE	FALSE	FALSE	FALSE	FALSE	FALSE
OMN02_MFL_0179	FALSE	FALSE	FALSE	FALSE	FALSE	FALSE
OMN02_MFL_0180	TRUE	FALSE	FALSE	FALSE	FALSE	FALSE
OMN02_MFL_0181	FALSE	FALSE	FALSE	FALSE	FALSE	FALSE
OMN02_MFL_0182	FALSE	FALSE	FALSE	FALSE	FALSE	FALSE
OMN02_MFL_0183	TRUE	FALSE	FALSE	FALSE	FALSE	FALSE
OMN02_MFL_0184	FALSE	FALSE	FALSE	FALSE	FALSE	FALSE
OMN02_MFL_0185	FALSE	FALSE	FALSE	FALSE	FALSE	FALSE
OMN02_MFL_0186	FALSE	FALSE	FALSE	FALSE	FALSE	FALSE
OMN02_MFL_0187	FALSE	FALSE	FALSE	FALSE	FALSE	FALSE
OMN02_MFL_0188	FALSE	FALSE	FALSE	FALSE	FALSE	FALSE
OMN02_MFL_0189	FALSE	FALSE	FALSE	FALSE	FALSE	FALSE
OMN02_MFL_0190	FALSE	FALSE	FALSE	FALSE	FALSE	FALSE
OMN02_MFL_0191	FALSE	FALSE	FALSE	FALSE	FALSE	FALSE
OMN02_MFL_0192	FALSE	FALSE	FALSE	FALSE	FALSE	FALSE
OMN02_MFL_0193	FALSE	FALSE	FALSE	FALSE	FALSE	FALSE
OMN02_MFL_0194	FALSE	FALSE	FALSE	FALSE	FALSE	FALSE
OMN02_MFL_0195	FALSE	FALSE	FALSE	FALSE	FALSE	FALSE
OMN02_MFL_0196	FALSE	FALSE	FALSE	FALSE	FALSE	FALSE
OMN02_MFL_0197	FALSE	FALSE	FALSE	FALSE	FALSE	FALSE
OMN02_MFL_0198	TRUE	FALSE	FALSE	FALSE	FALSE	FALSE
OMN02_MFL_0199	FALSE	FALSE	FALSE	FALSE	FALSE	FALSE
OMN02_MFL_0200	FALSE	FALSE	FALSE	FALSE	FALSE	FALSE
OMN02_MFL_0201	FALSE	FALSE	FALSE	FALSE	FALSE	FALSE
OMN02_MFL_0202	FALSE	FALSE	FALSE	FALSE	FALSE	FALSE
OMN02_MFL_0203	FALSE	FALSE	FALSE	FALSE	FALSE	FALSE
OMN02_MFL_0204	FALSE	FALSE	FALSE	FALSE	FALSE	FALSE
OMN02_MFL_0205	TRUE	FALSE	FALSE	FALSE	FALSE	FALSE
OMN02_MFL_0206	FALSE	FALSE	FALSE	FALSE	FALSE	FALSE
OMN02_MFL_0207	FALSE	FALSE	FALSE	FALSE	FALSE	FALSE
OMN02_MFL_0208	FALSE	FALSE	FALSE	FALSE	FALSE	FALSE
OMN02_MFL_0209	FALSE	FALSE	FALSE	FALSE	FALSE	FALSE
OMN02_MFL_0210	FALSE	FALSE	FALSE	FALSE	FALSE	FALSE
OMN02_MFL_0211	FALSE	FALSE	FALSE	FALSE	FALSE	FALSE
OMN02_MFL_0212	FALSE	FALSE	FALSE	FALSE	FALSE	FALSE
OMN02_MFL_0213	FALSE	FALSE	FALSE	FALSE	FALSE	FALSE
OMN02_MFL_0214	FALSE	FALSE	FALSE	FALSE	FALSE	FALSE
OMN02_MFL_0215	FALSE	FALSE	FALSE	FALSE	FALSE	FALSE
OMN02_MFL_0216	FALSE	FALSE	FALSE	FALSE	FALSE	FALSE
OMN02_MFL_0217	TRUE	FALSE	FALSE	FALSE	FALSE	FALSE
OMN02_MFL_0218	FALSE	FALSE	FALSE	FALSE	FALSE	FALSE
OMN02_MFL_0219	FALSE	FALSE	FALSE	FALSE	FALSE	FALSE
OMN02_MFL_0220	FALSE	FALSE	FALSE	FALSE	FALSE	FALSE
OMN02_MFL_0221	FALSE	FALSE	FALSE	FALSE	FALSE	FALSE
OMN02_MFL_0222	FALSE	FALSE	FALSE	FALSE	FALSE	FALSE
OMN02_MFL_0223	FALSE	FALSE	FALSE	FALSE	FALSE	FALSE
OMN02_MFL_0224	TRUE	TRUE	TRUE	TRUE	FALSE	FALSE
OMN02_MFL_0225	FALSE	FALSE	FALSE	FALSE	FALSE	FALSE
OMN02_MFL_0226	FALSE	FALSE	FALSE	FALSE	FALSE	FALSE
OMN02_MFL_0227	FALSE	FALSE	FALSE	FALSE	FALSE	FALSE
OMN02_MFL_0228	TRUE	FALSE	FALSE	FALSE	FALSE	FALSE
OMN02_MFL_0229	FALSE	FALSE	FALSE	FALSE	FALSE	FALSE
OMN02_MFL_0230	TRUE	FALSE	FALSE	FALSE	FALSE	FALSE
OMN02_MFL_0231	FALSE	FALSE	FALSE	FALSE	FALSE	FALSE
OMN02_MFL_0232	FALSE	FALSE	FALSE	FALSE	FALSE	FALSE
OMN02_MFL_0233	FALSE	FALSE	FALSE	FALSE	FALSE	FALSE
OMN02_MFL_0234	FALSE	FALSE	FALSE	FALSE	FALSE	FALSE
OMN02_MFL_0235	FALSE	FALSE	FALSE	FALSE	FALSE	FALSE
OMN02_MFL_0236	TRUE	FALSE	FALSE	FALSE	FALSE	FALSE
OMN02_MFL_0237	FALSE	FALSE	FALSE	FALSE	FALSE	FALSE
OMN02_MFL_0238	FALSE	FALSE	FALSE	FALSE	FALSE	FALSE
OMN02_MFL_0239	FALSE	FALSE	FALSE	FALSE	FALSE	FALSE
OMN02_MFL_0240	FALSE	FALSE	FALSE	FALSE	FALSE	FALSE
OMN02_MFL_0241	FALSE	FALSE	FALSE	FALSE	FALSE	FALSE
OMN02_MFL_0242	FALSE	FALSE	FALSE	FALSE	FALSE	FALSE
OMN02_MFL_0243	FALSE	FALSE	FALSE	FALSE	FALSE	FALSE
OMN02_MFL_0244	FALSE	FALSE	FALSE	FALSE	FALSE	FALSE
OMN02_MFL_0245	FALSE	FALSE	FALSE	FALSE	FALSE	FALSE
OMN02_MFL_0246	FALSE	FALSE	FALSE	FALSE	FALSE	FALSE
OMN02_MFL_0247	TRUE	FALSE	FALSE	FALSE	FALSE	FALSE
OMN02_MFL_0248	FALSE	FALSE	FALSE	FALSE	FALSE	FALSE
OMN02_MFL_0249	FALSE	FALSE	FALSE	FALSE	FALSE	FALSE
OMN02_MFL_0250	FALSE	FALSE	FALSE	FALSE	FALSE	FALSE
OMN02_MFL_0251	FALSE	FALSE	FALSE	FALSE	FALSE	FALSE
OMN02_MFL_0252	TRUE	FALSE	FALSE	FALSE	FALSE	FALSE
OMN02_MFL_0253	FALSE	FALSE	FALSE	FALSE	FALSE	FALSE
OMN02_MFL_0254	FALSE	FALSE	FALSE	FALSE	FALSE	FALSE
OMN02_MFL_0255	TRUE	TRUE	TRUE	TRUE	FALSE	FALSE
OMN02_MFL_0256	TRUE	FALSE	FALSE	FALSE	FALSE	FALSE
OMN02_MFL_0257	FALSE	FALSE	FALSE	FALSE	FALSE	FALSE
OMN02_MFL_0258	FALSE	FALSE	FALSE	FALSE	FALSE	FALSE
OMN02_MFL_0259	FALSE	FALSE	FALSE	FALSE	FALSE	FALSE
OMN02_MFL_0260	FALSE	FALSE	FALSE	FALSE	FALSE	FALSE
OMN02_MFL_0261	FALSE	FALSE	FALSE	FALSE	FALSE	FALSE
OMN02_MFL_0262	FALSE	FALSE	FALSE	FALSE	FALSE	FALSE
OMN02_MFL_0263	FALSE	FALSE	FALSE	FALSE	FALSE	FALSE
OMN02_MFL_0264	FALSE	FALSE	FALSE	FALSE	FALSE	FALSE
OMN02_MFL_0265	FALSE	FALSE	FALSE	FALSE	FALSE	FALSE
OMN02_MFL_0266	TRUE	FALSE	FALSE	FALSE	FALSE	FALSE
OMN02_MFL_0267	FALSE	FALSE	FALSE	FALSE	FALSE	FALSE
OMN02_MFL_0268	TRUE	TRUE	TRUE	TRUE	FALSE	FALSE
OMN02_MFL_0269	FALSE	FALSE	FALSE	FALSE	FALSE	FALSE
OMN02_MFL_0270	FALSE	FALSE	FALSE	FALSE	FALSE	FALSE
OMN02_MFL_0271	FALSE	FALSE	FALSE	FALSE	FALSE	FALSE
OMN02_MFL_0272	TRUE	FALSE	FALSE	FALSE	FALSE	FALSE
OMN02_MFL_0273	FALSE	FALSE	FALSE	FALSE	FALSE	FALSE
OMN02_MFL_0274	FALSE	FALSE	FALSE	FALSE	FALSE	FALSE
OMN02_MFL_0275	FALSE	FALSE	FALSE	FALSE	FALSE	FALSE
OMN02_MFL_0276	FALSE	FALSE	FALSE	FALSE	FALSE	FALSE
OMN02_MFL_0277	FALSE	FALSE	FALSE	FALSE	FALSE	FALSE
OMN02_MFL_0278	FALSE	FALSE	FALSE	FALSE	FALSE	FALSE
OMN02_MFL_0279	FALSE	FALSE	FALSE	FALSE	FALSE	FALSE
OMN02_MFL_0280	TRUE	FALSE	FALSE	FALSE	FALSE	FALSE
OMN02_MFL_0281	FALSE	FALSE	FALSE	FALSE	FALSE	FALSE
OMN02_MFL_0282	FALSE	FALSE	FALSE	FALSE	FALSE	FALSE
OMN02_MFL_0283	FALSE	FALSE	FALSE	FALSE	FALSE	FALSE
OMN02_MFL_0284	FALSE	FALSE	FALSE	FALSE	FALSE	FALSE
OMN02_MFL_0285	FALSE	FALSE	FALSE	FALSE	FALSE	FALSE
OMN02_MFL_0286	FALSE	FALSE	FALSE	FALSE	FALSE	FALSE
OMN02_MFL_0287	FALSE	FALSE	FALSE	FALSE	FALSE	FALSE
OMN02_MFL_0288	TRUE	TRUE	TRUE	TRUE	FALSE	FALSE
OMN02_MFL_0289	TRUE	FALSE	FALSE	FALSE	FALSE	FALSE
OMN02_MFL_0290	TRUE	FALSE	FALSE	FALSE	FALSE	FALSE
OMN02_MFL_0291	TRUE	FALSE	FALSE	FALSE	FALSE	FALSE
OMN02_MFL_0292	FALSE	FALSE	FALSE	FALSE	FALSE	FALSE
OMN02_MFL_0293	TRUE	FALSE	FALSE	FALSE	FALSE	FALSE
OMN02_MFL_0294	FALSE	FALSE	FALSE	FALSE	FALSE	FALSE
OMN02_MFL_0295	TRUE	FALSE	FALSE	FALSE	FALSE	FALSE
OMN02_MFL_0296	TRUE	FALSE	FALSE	FALSE	FALSE	FALSE
OMN02_MFL_0297	TRUE	FALSE	FALSE	FALSE	FALSE	FALSE
OMN02_MFL_0298	FALSE	FALSE	FALSE	FALSE	FALSE	FALSE
OMN02_MFL_0299	FALSE	FALSE	FALSE	FALSE	FALSE	FALSE
OMN02_MFL_0300	FALSE	FALSE	FALSE	FALSE	FALSE	FALSE
OMN02_MFL_0301	FALSE	FALSE	FALSE	FALSE	FALSE	FALSE
OMN02_MFL_0302	TRUE	FALSE	FALSE	FALSE	FALSE	FALSE
OMN02_MFL_0303	FALSE	FALSE	FALSE	FALSE	FALSE	FALSE
OMN02_MFL_0304	FALSE	FALSE	FALSE	FALSE	FALSE	FALSE
OMN02_MFL_0305	FALSE	FALSE	FALSE	FALSE	FALSE	FALSE
OMN02_MFL_0306	FALSE	FALSE	FALSE	FALSE	FALSE	FALSE
OMN02_MFL_0307	TRUE	FALSE	FALSE	FALSE	FALSE	FALSE
OMN02_MFL_0308	FALSE	FALSE	FALSE	FALSE	FALSE	FALSE
OMN02_MFL_0309	FALSE	FALSE	FALSE	FALSE	FALSE	FALSE
OMN02_MFL_0310	FALSE	FALSE	FALSE	FALSE	FALSE	FALSE
OMN02_MFL_0311	FALSE	FALSE	FALSE	FALSE	FALSE	FALSE
OMN02_MFL_0312	FALSE	FALSE	FALSE	FALSE	FALSE	FALSE
OMN02_MFL_0313	FALSE	FALSE	FALSE	FALSE	FALSE	FALSE
OMN02_MFL_0314	FALSE	FALSE	FALSE	FALSE	FALSE	FALSE
OMN02_MFL_0315	TRUE	FALSE	FALSE	FALSE	FALSE	FALSE
OMN02_MFL_0316	FALSE	FALSE	FALSE	FALSE	FALSE	FALSE
OMN02_MFL_0317	FALSE	FALSE	FALSE	FALSE	FALSE	FALSE
OMN02_MFL_0318	TRUE	FALSE	FALSE	FALSE	FALSE	FALSE
OMN02_MFL_0319	FALSE	FALSE	FALSE	FALSE	FALSE	FALSE
OMN02_MFL_0320	FALSE	FALSE	FALSE	FALSE	FALSE	FALSE
OMN02_MFL_0321	FALSE	FALSE	FALSE	FALSE	FALSE	FALSE
OMN02_MFL_0322	TRUE	FALSE	FALSE	FALSE	FALSE	FALSE
OMN02_MFL_0323	FALSE	FALSE	FALSE	FALSE	FALSE	FALSE
OMN02_MFL_0324	FALSE	FALSE	FALSE	FALSE	FALSE	FALSE
OMN02_MFL_0325	FALSE	FALSE	FALSE	FALSE	FALSE	FALSE
OMN02_MFL_0326	FALSE	FALSE	FALSE	FALSE	FALSE	FALSE
OMN02_MFL_0327	FALSE	FALSE	FALSE	FALSE	FALSE	FALSE
OMN02_MFL_0328	FALSE	FALSE	FALSE	FALSE	FALSE	FALSE
OMN02_MFL_0329	FALSE	FALSE	FALSE	FALSE	FALSE	FALSE
OMN02_MFL_0330	FALSE	FALSE	FALSE	FALSE	FALSE	FALSE
OMN02_MFL_0331	FALSE	FALSE	FALSE	FALSE	FALSE	FALSE
OMN02_MFL_0332	FALSE	FALSE	FALSE	FALSE	FALSE	FALSE
OMN02_MFL_0333	FALSE	FALSE	FALSE	FALSE	FALSE	FALSE
OMN02_MFL_0334	FALSE	FALSE	FALSE	FALSE	FALSE	FALSE
OMN02_MFL_0335	TRUE	FALSE	FALSE	FALSE	FALSE	FALSE
OMN02_MFL_0336	TRUE	FALSE	FALSE	FALSE	FALSE	FALSE
OMN02_MFL_0337	FALSE	FALSE	FALSE	FALSE	FALSE	FALSE
OMN02_MFL_0338	FALSE	FALSE	FALSE	FALSE	FALSE	FALSE
OMN02_MFL_0339	FALSE	FALSE	FALSE	FALSE	FALSE	FALSE
OMN02_MFL_0340	FALSE	FALSE	FALSE	FALSE	FALSE	FALSE
OMN02_MFL_0341	FALSE	FALSE	FALSE	FALSE	FALSE	FALSE
OMN02_MFL_0342	TRUE	FALSE	FALSE	FALSE	FALSE	FALSE
OMN02_MFL_0343	TRUE	FALSE	FALSE	FALSE	FALSE	FALSE
OMN02_MFL_0344	FALSE	FALSE	FALSE	FALSE	FALSE	FALSE
OMN02_MFL_0345	FALSE	FALSE	FALSE	FALSE	FALSE	FALSE
OMN02_MFL_0346	FALSE	FALSE	FALSE	FALSE	FALSE	FALSE
OMN02_MFL_0347	TRUE	FALSE	FALSE	FALSE	FALSE	FALSE
OMN02_MFL_0348	TRUE	FALSE	FALSE	FALSE	FALSE	FALSE
OMN02_MFL_0349	FALSE	FALSE	FALSE	FALSE	FALSE	FALSE
OMN02_MFL_0350	FALSE	FALSE	FALSE	FALSE	FALSE	FALSE
OMN02_MFL_0351	TRUE	TRUE	FALSE	FALSE	FALSE	FALSE
OMN02_MFL_0352	FALSE	FALSE	FALSE	FALSE	FALSE	FALSE
OMN02_MFL_0353	FALSE	FALSE	FALSE	FALSE	FALSE	FALSE
OMN02_MFL_0354	FALSE	FALSE	FALSE	FALSE	FALSE	FALSE
OMN02_MFL_0355	FALSE	FALSE	FALSE	FALSE	FALSE	FALSE
OMN02_MFL_0356	FALSE	FALSE	FALSE	FALSE	FALSE	FALSE
OMN02_MFL_0357	FALSE	FALSE	FALSE	FALSE	FALSE	FALSE
OMN02_MFL_0358	TRUE	FALSE	FALSE	FALSE	FALSE	FALSE
OMN02_MFL_0359	TRUE	TRUE	FALSE	FALSE	FALSE	FALSE
OMN02_MFL_0360	TRUE	FALSE	FALSE	FALSE	FALSE	FALSE
OMN02_MFL_0361	TRUE	FALSE	FALSE	FALSE	FALSE	FALSE
OMN02_MFL_0362	FALSE	FALSE	FALSE	FALSE	FALSE	FALSE
OMN02_MFL_0363	FALSE	FALSE	FALSE	FALSE	FALSE	FALSE
OMN02_MFL_0364	FALSE	FALSE	FALSE	FALSE	FALSE	FALSE
OMN02_MFL_0365	FALSE	FALSE	FALSE	FALSE	FALSE	FALSE
OMN02_MFL_0366	TRUE	FALSE	FALSE	FALSE	FALSE	FALSE
OMN02_MFL_0367	TRUE	TRUE	FALSE	FALSE	FALSE	FALSE
OMN02_MFL_0368	FALSE	FALSE	FALSE	FALSE	FALSE	FALSE
OMN02_MFL_0369	FALSE	FALSE	FALSE	FALSE	FALSE	FALSE
OMN02_MFL_0370	FALSE	FALSE	FALSE	FALSE	FALSE	FALSE
OMN02_MFL_0371	TRUE	FALSE	FALSE	FALSE	FALSE	FALSE
OMN02_MFL_0372	TRUE	FALSE	FALSE	FALSE	FALSE	FALSE
OMN02_MFL_0373	FALSE	FALSE	FALSE	FALSE	FALSE	FALSE
OMN02_MFL_0374	TRUE	FALSE	FALSE	FALSE	FALSE	FALSE
OMN02_MFL_0375	TRUE	FALSE	FALSE	FALSE	FALSE	FALSE
OMN02_MFL_0376	FALSE	FALSE	FALSE	FALSE	FALSE	FALSE
OMN02_MFL_0377	TRUE	TRUE	FALSE	FALSE	FALSE	FALSE
OMN02_MFL_0378	TRUE	FALSE	FALSE	FALSE	FALSE	FALSE
OMN02_MFL_0379	FALSE	FALSE	FALSE	FALSE	FALSE	FALSE
OMN02_MFL_0380	TRUE	FALSE	FALSE	FALSE	FALSE	FALSE
OMN02_MFL_0381	TRUE	FALSE	FALSE	FALSE	FALSE	FALSE
OMN02_MFL_0382	TRUE	FALSE	FALSE	FALSE	FALSE	FALSE
OMN02_MFL_0383	TRUE	FALSE	FALSE	FALSE	FALSE	FALSE
OMN02_MFL_0384	FALSE	FALSE	FALSE	FALSE	FALSE	FALSE
OMN02_MFL_0385	FALSE	FALSE	FALSE	FALSE	FALSE	FALSE
OMN02_MFL_0386	TRUE	FALSE	FALSE	FALSE	FALSE	FALSE
OMN02_MFL_0387	FALSE	FALSE	FALSE	FALSE	FALSE	FALSE
OMN02_MFL_0388	TRUE	FALSE	FALSE	FALSE	FALSE	FALSE
OMN02_MFL_0389	TRUE	FALSE	FALSE	FALSE	FALSE	FALSE
OMN02_MFL_0390	FALSE	FALSE	FALSE	FALSE	FALSE	FALSE
OMN02_MFL_0391	TRUE	FALSE	FALSE	FALSE	FALSE	FALSE
OMN02_MFL_0392	TRUE	TRUE	FALSE	FALSE	FALSE	FALSE
OMN02_MFL_0393	TRUE	FALSE	FALSE	FALSE	FALSE	FALSE
OMN02_MFL_0394	TRUE	FALSE	FALSE	FALSE	FALSE	FALSE
OMN02_MFL_0395	TRUE	FALSE	FALSE	FALSE	FALSE	FALSE
OMN02_MFL_0396	TRUE	FALSE	FALSE	FALSE	FALSE	FALSE
OMN02_MFL_0397	TRUE	FALSE	FALSE	FALSE	FALSE	FALSE
OMN02_MFL_0398	TRUE	FALSE	FALSE	FALSE	FALSE	FALSE
OMN02_MFL_0399	TRUE	FALSE	FALSE	FALSE	FALSE	FALSE
OMN02_MFL_0400	TRUE	FALSE	FALSE	FALSE	FALSE	FALSE
OMN02_MFL_0401	TRUE	FALSE	FALSE	FALSE	FALSE	FALSE
OMN02_MFL_0402	TRUE	FALSE	FALSE	FALSE	FALSE	FALSE
OMN02_MFL_0403	TRUE	FALSE	FALSE	FALSE	FALSE	FALSE
OMN02_MFL_0404	TRUE	FALSE	FALSE	FALSE	FALSE	FALSE
OMN02_MFL_0405	TRUE	FALSE	FALSE	FALSE	FALSE	FALSE
OMN02_MFL_0406	TRUE	FALSE	FALSE	FALSE	FALSE	FALSE
OMN02_MFL_0407	TRUE	FALSE	FALSE	FALSE	FALSE	FALSE
OMN02_MFL_0408	TRUE	FALSE	FALSE	FALSE	FALSE	FALSE
OMN02_MFL_0409	TRUE	FALSE	FALSE	FALSE	FALSE	FALSE
OMN02_MFL_0410	TRUE	FALSE	FALSE	FALSE	FALSE	FALSE
OMN02_MFL_0411	TRUE	FALSE	FALSE	FALSE	FALSE	FALSE
OMN02_MFL_0412	TRUE	FALSE	FALSE	FALSE	FALSE	FALSE
OMN02_MFL_0413	TRUE	FALSE	FALSE	FALSE	FALSE	FALSE
OMN02_MFL_0414	TRUE	FALSE	FALSE	FALSE	FALSE	FALSE
OMN02_MFL_0415	TRUE	FALSE	FALSE	FALSE	FALSE	FALSE
OMN02_MFL_0416	TRUE	FALSE	FALSE	FALSE	FALSE	FALSE
OMN02_MFL_0417	TRUE	FALSE	FALSE	FALSE	FALSE	FALSE
OMN02_MFL_0418	TRUE	FALSE	FALSE	FALSE	FALSE	FALSE
OMN02_MFL_0419	TRUE	FALSE	FALSE	FALSE	FALSE	FALSE
OMN02_MFL_0420	TRUE	TRUE	TRUE	TRUE	FALSE	FALSE
OMN02_MFL_0421	FALSE	FALSE	FALSE	FALSE	FALSE	FALSE
OMN02_MFL_0422	FALSE	FALSE	FALSE	FALSE	FALSE	FALSE
OMN02_MFL_0423	FALSE	FALSE	FALSE	FALSE	FALSE	FALSE
OMN02_MFL_0424	FALSE	FALSE	FALSE	FALSE	FALSE	FALSE
OMN02_MFL_0425	FALSE	FALSE	FALSE	FALSE	FALSE	FALSE
OMN02_MFL_0426	FALSE	FALSE	FALSE	FALSE	FALSE	FALSE
OMN02_MFL_0427	FALSE	FALSE	FALSE	FALSE	FALSE	FALSE
OMN02_MFL_0428	FALSE	FALSE	FALSE	FALSE	FALSE	FALSE
OMN02_MFL_0429	FALSE	FALSE	FALSE	FALSE	FALSE	FALSE
OMN02_MFL_0430	FALSE	FALSE	FALSE	FALSE	FALSE	FALSE
OMN02_MFL_0431	FALSE	FALSE	FALSE	FALSE	FALSE	FALSE
OMN02_MFL_0432	TRUE	TRUE	TRUE	TRUE	FALSE	FALSE
OMN02_MFL_0433	FALSE	FALSE	FALSE	FALSE	FALSE	FALSE
OMN02_MFL_0434	FALSE	FALSE	FALSE	FALSE	FALSE	FALSE
OMN02_MFL_0435	TRUE	FALSE	FALSE	FALSE	FALSE	FALSE
OMN02_MFL_0436	FALSE	FALSE	FALSE	FALSE	FALSE	FALSE
OMN02_MFL_0437	FALSE	FALSE	FALSE	FALSE	FALSE	FALSE
OMN02_MFL_0438	FALSE	FALSE	FALSE	FALSE	FALSE	FALSE
OMN02_MFL_0439	FALSE	FALSE	FALSE	FALSE	FALSE	FALSE
OMN02_MFL_0440	FALSE	FALSE	FALSE	FALSE	FALSE	FALSE
OMN02_MFL_0441	FALSE	FALSE	FALSE	FALSE	FALSE	FALSE
OMN02_MFL_0442	FALSE	FALSE	FALSE	FALSE	FALSE	FALSE
OMN02_MFL_0443	FALSE	FALSE	FALSE	FALSE	FALSE	FALSE
OMN02_MFL_0444	FALSE	FALSE	FALSE	FALSE	FALSE	FALSE
OMN02_MFL_0445	FALSE	FALSE	FALSE	FALSE	FALSE	FALSE
OMN02_MFL_0446	FALSE	FALSE	FALSE	FALSE	FALSE	FALSE
OMN02_MFL_0447	FALSE	FALSE	FALSE	FALSE	FALSE	FALSE
OMN02_MFL_0448	FALSE	FALSE	FALSE	FALSE	FALSE	FALSE
OMN02_MFL_0449	FALSE	FALSE	FALSE	FALSE	FALSE	FALSE
OMN02_MFL_0450	FALSE	FALSE	FALSE	FALSE	FALSE	FALSE
OMN02_MFL_0451	FALSE	FALSE	FALSE	FALSE	FALSE	FALSE
OMN02_MFL_0452	FALSE	FALSE	FALSE	FALSE	FALSE	FALSE
OMN02_MFL_0453	FALSE	FALSE	FALSE	FALSE	FALSE	FALSE
OMN02_MFL_0454	FALSE	FALSE	FALSE	FALSE	FALSE	FALSE
OMN02_MFL_0455	FALSE	FALSE	FALSE	FALSE	FALSE	FALSE
OMN02_MFL_0456	FALSE	FALSE	FALSE	FALSE	FALSE	FALSE
OMN02_MFL_0457	FALSE	FALSE	FALSE	FALSE	FALSE	FALSE
OMN02_MFL_0458	FALSE	FALSE	FALSE	FALSE	FALSE	FALSE
OMN02_MFL_0459	FALSE	FALSE	FALSE	FALSE	FALSE	FALSE
OMN02_MFL_0460	FALSE	FALSE	FALSE	FALSE	FALSE	FALSE
OMN02_MFL_0461	FALSE	FALSE	FALSE	FALSE	FALSE	FALSE
OMN02_MFL_0462	FALSE	FALSE	FALSE	FALSE	FALSE	FALSE
OMN02_MFL_0463	FALSE	FALSE	FALSE	FALSE	FALSE	FALSE
OMN02_MFL_0464	FALSE	FALSE	FALSE	FALSE	FALSE	FALSE
OMN02_MFL_0465	FALSE	FALSE	FALSE	FALSE	FALSE	FALSE
OMN02_MFL_0466	FALSE	FALSE	FALSE	FALSE	FALSE	FALSE
OMN02_MFL_0467	FALSE	FALSE	FALSE	FALSE	FALSE	FALSE
OMN02_MFL_0468	FALSE	FALSE	FALSE	FALSE	FALSE	FALSE
OMN02_MFL_0469	FALSE	FALSE	FALSE	FALSE	FALSE	FALSE
OMN02_MFL_0470	FALSE	FALSE	FALSE	FALSE	FALSE	FALSE
OMN02_MFL_0471	TRUE	FALSE	FALSE	FALSE	FALSE	FALSE
OMN02_MFL_0472	FALSE	FALSE	FALSE	FALSE	FALSE	FALSE
OMN02_MFL_0473	TRUE	FALSE	FALSE	FALSE	FALSE	FALSE
OMN02_MFL_0474	FALSE	FALSE	FALSE	FALSE	FALSE	FALSE
OMN02_MFL_0475	FALSE	FALSE	FALSE	FALSE	FALSE	FALSE
OMN02_MFL_0476	FALSE	FALSE	FALSE	FALSE	FALSE	FALSE
OMN02_MFL_0477	TRUE	FALSE	FALSE	FALSE	FALSE	FALSE
OMN02_MFL_0478	FALSE	FALSE	FALSE	FALSE	FALSE	FALSE
OMN02_MFL_0479	FALSE	FALSE	FALSE	FALSE	FALSE	FALSE
OMN02_MFL_0480	FALSE	FALSE	FALSE	FALSE	FALSE	FALSE
OMN02_MFL_0481	FALSE	FALSE	FALSE	FALSE	FALSE	FALSE
OMN02_MFL_0482	FALSE	FALSE	FALSE	FALSE	FALSE	FALSE
OMN02_MFL_0483	FALSE	FALSE	FALSE	FALSE	FALSE	FALSE
OMN02_MFL_0484	FALSE	FALSE	FALSE	FALSE	FALSE	FALSE
OMN02_MFL_0485	FALSE	FALSE	FALSE	FALSE	FALSE	FALSE
OMN02_MFL_0486	FALSE	FALSE	FALSE	FALSE	FALSE	FALSE
OMN02_MFL_0487	FALSE	FALSE	FALSE	FALSE	FALSE	FALSE
OMN02_MFL_0488	FALSE	FALSE	FALSE	FALSE	FALSE	FALSE
OMN02_MFL_0489	FALSE	FALSE	FALSE	FALSE	FALSE	FALSE
OMN02_MFL_0490	TRUE	FALSE	FALSE	FALSE	FALSE	FALSE
OMN02_MFL_0491	TRUE	FALSE	FALSE	FALSE	FALSE	FALSE
OMN02_MFL_0492	TRUE	FALSE	FALSE	FALSE	FALSE	FALSE
OMN02_MFL_0493	FALSE	FALSE	FALSE	FALSE	FALSE	FALSE
OMN02_MFL_0494	TRUE	FALSE	FALSE	FALSE	FALSE	FALSE
OMN02_MFL_0495	FALSE	FALSE	FALSE	FALSE	FALSE	FALSE
OMN02_MFL_0496	FALSE	FALSE	FALSE	FALSE	FALSE	FALSE
OMN02_MFL_0497	FALSE	FALSE	FALSE	FALSE	FALSE	FALSE
OMN02_MFL_0498	FALSE	FALSE	FALSE	FALSE	FALSE	FALSE
OMN02_MFL_0499	FALSE	FALSE	FALSE	FALSE	FALSE	FALSE
OMN02_MFL_0500	FALSE	FALSE	FALSE	FALSE	FALSE	FALSE
OMN02_MFL_0501	FALSE	FALSE	FALSE	FALSE	FALSE	FALSE
OMN02_MFL_0502	FALSE	FALSE	FALSE	FALSE	FALSE	FALSE
OMN02_MFL_0503	FALSE	FALSE	FALSE	FALSE	FALSE	FALSE
OMN02_MFL_0504	FALSE	FALSE	FALSE	FALSE	FALSE	FALSE
OMN02_MFL_0505	FALSE	FALSE	FALSE	FALSE	FALSE	FALSE
VEG01_HAM_0001	TRUE	TRUE	TRUE	TRUE	TRUE	TRUE
VEG01_HAM_0002	TRUE	TRUE	TRUE	TRUE	TRUE	TRUE
VEG01_HAM_0003	TRUE	FALSE	FALSE	FALSE	FALSE	FALSE
VEG01_HAM_0004	TRUE	TRUE	TRUE	TRUE	FALSE	FALSE
VEG01_HAM_0005	TRUE	TRUE	TRUE	FALSE	FALSE	FALSE
VEG01_HAM_0006	TRUE	TRUE	FALSE	FALSE	FALSE	FALSE
VEG01_HAM_0007	TRUE	FALSE	FALSE	FALSE	FALSE	FALSE
VEG01_HAM_0008	TRUE	TRUE	FALSE	FALSE	FALSE	FALSE
VEG01_HAM_0009	TRUE	TRUE	TRUE	TRUE	TRUE	TRUE
VEG01_HAM_0010	TRUE	TRUE	TRUE	TRUE	TRUE	TRUE
VEG01_HAM_0011	TRUE	FALSE	FALSE	FALSE	FALSE	FALSE
VEG01_HAM_0012	TRUE	FALSE	FALSE	FALSE	FALSE	FALSE
VEG01_HAM_0013	TRUE	FALSE	FALSE	FALSE	FALSE	FALSE
VEG01_HAM_0014	TRUE	FALSE	FALSE	FALSE	FALSE	FALSE
VEG01_HAM_0015	TRUE	TRUE	FALSE	FALSE	FALSE	FALSE
VEG01_HAM_0016	TRUE	FALSE	FALSE	FALSE	FALSE	FALSE
VEG01_HAM_0017	TRUE	TRUE	FALSE	FALSE	FALSE	FALSE
VEG01_HAM_0018	TRUE	FALSE	FALSE	FALSE	FALSE	FALSE
VEG01_HAM_0019	TRUE	TRUE	TRUE	TRUE	TRUE	TRUE
VEG01_HAM_0020	TRUE	TRUE	TRUE	TRUE	FALSE	FALSE
VEG01_HAM_0021	TRUE	FALSE	FALSE	FALSE	FALSE	FALSE
VEG01_HAM_0022	TRUE	TRUE	TRUE	TRUE	TRUE	TRUE
VEG01_HAM_0023	TRUE	FALSE	FALSE	FALSE	FALSE	FALSE
VEG01_HAM_0024	TRUE	FALSE	FALSE	FALSE	FALSE	FALSE
VEG01_HAM_0025	TRUE	TRUE	TRUE	TRUE	TRUE	TRUE
VEG01_HAM_0026	TRUE	FALSE	FALSE	FALSE	FALSE	FALSE
VEG01_HAM_0027	TRUE	TRUE	TRUE	TRUE	TRUE	TRUE
VEG01_HAM_0028	TRUE	FALSE	FALSE	FALSE	FALSE	FALSE
VEG01_HAM_0029	TRUE	FALSE	FALSE	FALSE	FALSE	FALSE
VEG01_HAM_0030	TRUE	TRUE	FALSE	FALSE	FALSE	FALSE
VEG01_HAM_0031	TRUE	FALSE	FALSE	FALSE	FALSE	FALSE
VEG01_HAM_0032	TRUE	TRUE	TRUE	FALSE	FALSE	FALSE
VEG01_HAM_0033	TRUE	FALSE	FALSE	FALSE	FALSE	FALSE
VEG01_HAM_0034	TRUE	FALSE	FALSE	FALSE	FALSE	FALSE
VEG01_HAM_0035	TRUE	FALSE	FALSE	FALSE	FALSE	FALSE
VEG01_HAM_0036	TRUE	TRUE	FALSE	FALSE	FALSE	FALSE
VEG01_HAM_0037	TRUE	TRUE	TRUE	TRUE	FALSE	FALSE
VEG01_HAM_0038	TRUE	FALSE	FALSE	FALSE	FALSE	FALSE
VEG01_HAM_0039	TRUE	TRUE	FALSE	FALSE	FALSE	FALSE
VEG01_HAM_0040	TRUE	TRUE	FALSE	FALSE	FALSE	FALSE
VEG01_HAM_0041	TRUE	TRUE	TRUE	TRUE	TRUE	TRUE
VEG01_HAM_0042	TRUE	TRUE	TRUE	TRUE	TRUE	TRUE
VEG01_HAM_0043	TRUE	TRUE	TRUE	TRUE	FALSE	FALSE
VEG01_HAM_0044	TRUE	TRUE	TRUE	TRUE	FALSE	FALSE
VEG01_HAM_0045	TRUE	TRUE	TRUE	TRUE	TRUE	TRUE
VEG01_HAM_0046	TRUE	TRUE	TRUE	TRUE	FALSE	FALSE
VEG01_HAM_0047	TRUE	FALSE	FALSE	FALSE	FALSE	FALSE
VEG01_HAM_0048	TRUE	TRUE	TRUE	TRUE	TRUE	TRUE
VEG01_HAM_0049	TRUE	TRUE	TRUE	TRUE	FALSE	FALSE
VEG01_HAM_0050	TRUE	FALSE	FALSE	FALSE	FALSE	FALSE
VEG01_HAM_0051	TRUE	FALSE	FALSE	FALSE	FALSE	FALSE
VEG01_HAM_0052	TRUE	FALSE	FALSE	FALSE	FALSE	FALSE
VEG01_HAM_0053	TRUE	FALSE	FALSE	FALSE	FALSE	FALSE
VEG01_HAM_0054	TRUE	TRUE	TRUE	TRUE	FALSE	FALSE
VEG01_HAM_0055	TRUE	FALSE	FALSE	FALSE	FALSE	FALSE
VEG01_HAM_0056	TRUE	TRUE	TRUE	TRUE	FALSE	FALSE
VEG01_HAM_0057	TRUE	TRUE	TRUE	FALSE	FALSE	FALSE
VEG01_HAM_0058	TRUE	TRUE	FALSE	FALSE	FALSE	FALSE
VEG01_HAM_0059	TRUE	TRUE	TRUE	TRUE	FALSE	FALSE
VEG01_HAM_0060	TRUE	FALSE	FALSE	FALSE	FALSE	FALSE
VEG01_HAM_0061	TRUE	FALSE	FALSE	FALSE	FALSE	FALSE
VEG01_HAM_0062	TRUE	FALSE	FALSE	FALSE	FALSE	FALSE
VEG01_HAM_0063	TRUE	FALSE	FALSE	FALSE	FALSE	FALSE
VEG01_HAM_0064	TRUE	TRUE	TRUE	TRUE	FALSE	FALSE
VEG01_HAM_0065	TRUE	TRUE	FALSE	FALSE	FALSE	FALSE
VEG01_HAM_0066	TRUE	FALSE	FALSE	FALSE	FALSE	FALSE
VEG01_HAM_0067	TRUE	TRUE	TRUE	TRUE	TRUE	FALSE
VEG01_HAM_0068	TRUE	TRUE	TRUE	TRUE	FALSE	FALSE
VEG01_HAM_0069	TRUE	FALSE	FALSE	FALSE	FALSE	FALSE
VEG01_HAM_0070	TRUE	FALSE	FALSE	FALSE	FALSE	FALSE
VEG01_HAM_0071	TRUE	FALSE	FALSE	FALSE	FALSE	FALSE
VEG01_HAM_0072	TRUE	TRUE	TRUE	TRUE	FALSE	FALSE
VEG01_HAM_0073	TRUE	TRUE	TRUE	TRUE	FALSE	FALSE
VEG01_HAM_0074	TRUE	FALSE	FALSE	FALSE	FALSE	FALSE
VEG01_HAM_0075	TRUE	FALSE	FALSE	FALSE	FALSE	FALSE
VEG01_HAM_0076	TRUE	FALSE	FALSE	FALSE	FALSE	FALSE
VEG01_HAM_0077	TRUE	FALSE	FALSE	FALSE	FALSE	FALSE
VEG01_HAM_0078	TRUE	FALSE	FALSE	FALSE	FALSE	FALSE
VEG01_HAM_0079	TRUE	TRUE	FALSE	FALSE	FALSE	FALSE
VEG01_HAM_0080	TRUE	FALSE	FALSE	FALSE	FALSE	FALSE
VEG01_HAM_0081	TRUE	FALSE	FALSE	FALSE	FALSE	FALSE
VEG01_HAM_0082	TRUE	FALSE	FALSE	FALSE	FALSE	FALSE
VEG01_HAM_0083	TRUE	TRUE	TRUE	TRUE	TRUE	TRUE
VEG01_HAM_0084	TRUE	TRUE	FALSE	FALSE	FALSE	FALSE
VEG01_HAM_0085	TRUE	FALSE	FALSE	FALSE	FALSE	FALSE
VEG01_HAM_0086	TRUE	FALSE	FALSE	FALSE	FALSE	FALSE
VEG01_HAM_0087	TRUE	FALSE	FALSE	FALSE	FALSE	FALSE
VEG01_HAM_0088	TRUE	TRUE	TRUE	TRUE	FALSE	FALSE
VEG01_HAM_0089	TRUE	FALSE	FALSE	FALSE	FALSE	FALSE
VEG01_HAM_0090	TRUE	FALSE	FALSE	FALSE	FALSE	FALSE
VEG01_HAM_0091	TRUE	FALSE	FALSE	FALSE	FALSE	FALSE
VEG01_HAM_0092	TRUE	TRUE	FALSE	FALSE	FALSE	FALSE
VEG01_HAM_0093	TRUE	FALSE	FALSE	FALSE	FALSE	FALSE
VEG01_HAM_0094	TRUE	TRUE	FALSE	FALSE	FALSE	FALSE
VEG01_HAM_0095	TRUE	FALSE	FALSE	FALSE	FALSE	FALSE
VEG01_HAM_0096	TRUE	TRUE	TRUE	TRUE	FALSE	FALSE
VEG01_HAM_0097	TRUE	FALSE	FALSE	FALSE	FALSE	FALSE
VEG01_HAM_0098	TRUE	FALSE	FALSE	FALSE	FALSE	FALSE
VEG01_HAM_0099	TRUE	FALSE	FALSE	FALSE	FALSE	FALSE
VEG01_HAM_0100	TRUE	TRUE	FALSE	FALSE	FALSE	FALSE
VEG01_HAM_0101	TRUE	FALSE	FALSE	FALSE	FALSE	FALSE
VEG01_HAM_0102	TRUE	FALSE	FALSE	FALSE	FALSE	FALSE
VEG01_HAM_0103	TRUE	FALSE	FALSE	FALSE	FALSE	FALSE
VEG01_HAM_0104	TRUE	FALSE	FALSE	FALSE	FALSE	FALSE
VEG01_HAM_0105	TRUE	FALSE	FALSE	FALSE	FALSE	FALSE
VEG01_HAM_0106	TRUE	TRUE	TRUE	TRUE	FALSE	FALSE
VEG01_HAM_0107	TRUE	FALSE	FALSE	FALSE	FALSE	FALSE
VEG01_HAM_0108	TRUE	TRUE	TRUE	TRUE	FALSE	FALSE
VEG01_HAM_0109	TRUE	FALSE	FALSE	FALSE	FALSE	FALSE
VEG01_HAM_0110	TRUE	FALSE	FALSE	FALSE	FALSE	FALSE
VEG01_HAM_0111	TRUE	FALSE	FALSE	FALSE	FALSE	FALSE
VEG01_HAM_0112	TRUE	FALSE	FALSE	FALSE	FALSE	FALSE
VEG01_HIC_0001	FALSE	FALSE	FALSE	FALSE	FALSE	FALSE
VEG01_HIC_0002	TRUE	TRUE	TRUE	TRUE	FALSE	FALSE
VEG01_HIC_0003	TRUE	TRUE	TRUE	TRUE	FALSE	FALSE
VEG01_HIC_0004	TRUE	TRUE	TRUE	TRUE	FALSE	FALSE
VEG01_HIC_0005	TRUE	TRUE	TRUE	FALSE	FALSE	FALSE
VEG01_HIC_0006	TRUE	TRUE	TRUE	TRUE	FALSE	FALSE
VEG01_HIC_0007	FALSE	FALSE	FALSE	FALSE	FALSE	FALSE
VEG01_HIC_0008	TRUE	TRUE	TRUE	TRUE	FALSE	FALSE
VEG01_HIC_0009	TRUE	TRUE	TRUE	TRUE	TRUE	FALSE
VEG01_HIC_0010	TRUE	TRUE	TRUE	TRUE	TRUE	TRUE
VEG01_HIC_0011	TRUE	TRUE	FALSE	FALSE	FALSE	FALSE
VEG01_HIC_0012	TRUE	TRUE	FALSE	FALSE	FALSE	FALSE
VEG01_HIC_0013	TRUE	TRUE	FALSE	FALSE	FALSE	FALSE
VEG01_HIC_0014	TRUE	FALSE	FALSE	FALSE	FALSE	FALSE
VEG01_HIC_0015	TRUE	FALSE	FALSE	FALSE	FALSE	FALSE
VEG01_HIC_0016	FALSE	FALSE	FALSE	FALSE	FALSE	FALSE
VEG01_HIC_0017	TRUE	FALSE	FALSE	FALSE	FALSE	FALSE
VEG01_HIC_0018	TRUE	FALSE	FALSE	FALSE	FALSE	FALSE
VEG01_HIC_0019	TRUE	FALSE	FALSE	FALSE	FALSE	FALSE
VEG01_HIC_0020	TRUE	FALSE	FALSE	FALSE	FALSE	FALSE
VEG01_HIC_0021	TRUE	FALSE	FALSE	FALSE	FALSE	FALSE
VEG01_HIC_0022	TRUE	FALSE	FALSE	FALSE	FALSE	FALSE
VEG01_HIC_0023	TRUE	FALSE	FALSE	FALSE	FALSE	FALSE
VEG01_HIC_0024	TRUE	FALSE	FALSE	FALSE	FALSE	FALSE
VEG01_HIC_0025	TRUE	FALSE	FALSE	FALSE	FALSE	FALSE
VEG01_HIC_0026	TRUE	FALSE	FALSE	FALSE	FALSE	FALSE
VEG01_HIC_0027	FALSE	FALSE	FALSE	FALSE	FALSE	FALSE
VEG01_HIC_0028	TRUE	FALSE	FALSE	FALSE	FALSE	FALSE
VEG01_HIC_0029	TRUE	FALSE	FALSE	FALSE	FALSE	FALSE
VEG01_HIC_0030	FALSE	FALSE	FALSE	FALSE	FALSE	FALSE
VEG01_HIC_0031	TRUE	FALSE	FALSE	FALSE	FALSE	FALSE
VEG01_HIC_0032	TRUE	FALSE	FALSE	FALSE	FALSE	FALSE
VEG01_HIC_0033	FALSE	FALSE	FALSE	FALSE	FALSE	FALSE
VEG01_HIC_0034	FALSE	FALSE	FALSE	FALSE	FALSE	FALSE
VEG01_HIC_0035	TRUE	FALSE	FALSE	FALSE	FALSE	FALSE
VEG01_HIC_0036	TRUE	FALSE	FALSE	FALSE	FALSE	FALSE
VEG01_HIC_0037	TRUE	FALSE	FALSE	FALSE	FALSE	FALSE
VEG01_HIC_0038	TRUE	FALSE	FALSE	FALSE	FALSE	FALSE
VEG01_HIC_0039	TRUE	FALSE	FALSE	FALSE	FALSE	FALSE
VEG01_HIC_0040	TRUE	FALSE	FALSE	FALSE	FALSE	FALSE
VEG01_HIC_0041	TRUE	FALSE	FALSE	FALSE	FALSE	FALSE
VEG01_HIC_0042	TRUE	FALSE	FALSE	FALSE	FALSE	FALSE
VEG01_HIC_0043	TRUE	FALSE	FALSE	FALSE	FALSE	FALSE
VEG01_HIC_0044	TRUE	FALSE	FALSE	FALSE	FALSE	FALSE
VEG01_HIC_0045	TRUE	FALSE	FALSE	FALSE	FALSE	FALSE
VEG01_HIC_0046	TRUE	FALSE	FALSE	FALSE	FALSE	FALSE
VEG01_HIC_0047	TRUE	FALSE	FALSE	FALSE	FALSE	FALSE
VEG01_HIC_0048	TRUE	FALSE	FALSE	FALSE	FALSE	FALSE
VEG01_HIC_0049	TRUE	FALSE	FALSE	FALSE	FALSE	FALSE
VEG01_HIC_0050	TRUE	FALSE	FALSE	FALSE	FALSE	FALSE
VEG01_HIC_0051	TRUE	FALSE	FALSE	FALSE	FALSE	FALSE
VEG01_HIC_0052	TRUE	FALSE	FALSE	FALSE	FALSE	FALSE
VEG01_HIC_0053	TRUE	TRUE	TRUE	TRUE	TRUE	TRUE
VEG01_HIC_0054	TRUE	TRUE	TRUE	FALSE	FALSE	FALSE
VEG01_HIC_0055	TRUE	TRUE	TRUE	TRUE	FALSE	FALSE
VEG01_HIC_0056	TRUE	TRUE	TRUE	FALSE	FALSE	FALSE
VEG01_HIC_0057	TRUE	TRUE	TRUE	TRUE	FALSE	FALSE
[truncated: 1,357 more rows]
