# Supplementary material for: HiFi metagenomic sequencing enables assembly of accurate and complete genomes from human gut microbiota
Source: Nat Commun. 2022 Oct 26;13:6367. doi: 10.1038/s41467-022-34149-0 (PMC9606305; doi:10.1038/s41467-022-34149-0)
Supplement: Supplementary file 7 — Supplementary Data 4 [file 41467_2022_34149_MOESM7_ESM.xlsx]

## Sheet: Sheet1
Supplementary Data 4. Final 102 HiFi cMAGs
* Taxonomy annotation by GTDB-Tk
cMAG ID	Contig length (bp)	Cumulative GC skew class	Presence of conspecific Isolate	Presence of conspecific complete genome	Taxonomy *
KR001_HAM_0001	6770402	decent	TRUE	TRUE	d__Bacteria;p__Bacteroidota;c__Bacteroidia;o__Bacteroidales;f__Bacteroidaceae;g__Bacteroides;s__Bacteroides ovatus
KR001_HIC_0032	6628096	decent	TRUE	TRUE	d__Bacteria;p__Bacteroidota;c__Bacteroidia;o__Bacteroidales;f__Bacteroidaceae;g__Bacteroides;s__Bacteroides ovatus
KR001_HAM_0006	6310637	decent	TRUE	TRUE	d__Bacteria;p__Bacteroidota;c__Bacteroidia;o__Bacteroidales;f__Bacteroidaceae;g__Bacteroides;s__Bacteroides thetaiotaomicron
KR001_HAM_0012	6165932	decent	TRUE	TRUE	d__Bacteria;p__Bacteroidota;c__Bacteroidia;o__Bacteroidales;f__Bacteroidaceae;g__Bacteroides;s__Bacteroides xylanisolvens
KR001_HAM_0055	4848511	clear	TRUE	TRUE	d__Bacteria;p__Bacteroidota;c__Bacteroidia;o__Bacteroidales;f__Tannerellaceae;g__Parabacteroides;s__Parabacteroides distasonis
KR001_HIC_0034	4778506	clear	TRUE	TRUE	d__Bacteria;p__Proteobacteria;c__Gammaproteobacteria;o__Enterobacterales;f__Enterobacteriaceae;g__Escherichia;s__Escherichia flexneri
KR001_HAM_0036	4477720	decent	TRUE	TRUE	d__Bacteria;p__Firmicutes_A;c__Clostridia;o__Oscillospirales;f__Oscillospiraceae;g__Flavonifractor;s__Flavonifractor sp000508885
OMN01_HAM_0033	4413267	decent	TRUE	FALSE	d__Bacteria;p__Bacteroidota;c__Bacteroidia;o__Bacteroidales;f__Bacteroidaceae;g__Phocaeicola;s__Phocaeicola mediterraneensis
VEG02_HIC_0074	3996918	no-pattern	FALSE	FALSE	d__Bacteria;p__Firmicutes_A;c__Clostridia;o__Oscillospirales;f__Oscillospiraceae;g__CAG-170;s__CAG-170 sp000432135
KR001_HIC_0035	3954180	very clear	FALSE	FALSE	d__Bacteria;p__Firmicutes_A;c__Clostridia;o__Lachnospirales;f__Lachnospiraceae;g__Enterocloster;s__Enterocloster sp900541315
VEG01_HIC_0053	3817825	decent	TRUE	FALSE	d__Bacteria;p__Firmicutes_A;c__Clostridia;o__Lachnospirales;f__Lachnospiraceae;g__Fusicatenibacter;s__Fusicatenibacter saccharivorans
OMN01_HAM_0047	3733713	clear	TRUE	FALSE	d__Bacteria;p__Bacteroidota;c__Bacteroidia;o__Bacteroidales;f__Bacteroidaceae;g__Phocaeicola;s__Phocaeicola sp900553715
KR001_HAM_0003	3727648	very clear	TRUE	FALSE	d__Bacteria;p__Firmicutes_A;c__Clostridia;o__Lachnospirales;f__Lachnospiraceae;g__CAG-81;s__CAG-81 sp900066535
OMN02_HAM_0070	3684998	decent	TRUE	FALSE	d__Bacteria;p__Bacteroidota;c__Bacteroidia;o__Bacteroidales;f__Bacteroidaceae;g__Prevotella;s__Prevotella rara
VEG01_HAM_0001	3585825	clear	TRUE	FALSE	d__Bacteria;p__Actinobacteriota;c__Coriobacteriia;o__Coriobacteriales;f__Eggerthellaceae;g__Gordonibacter;s__Gordonibacter pamelaeae
VEG02_HAM_0090	3535431	decent	FALSE	FALSE	d__Bacteria;p__Firmicutes_A;c__Clostridia_A;o__Christensenellales;f__CAG-74;g__UBA11524;s__UBA11524 sp000437595
KR001_HAM_0045	3532120	no-pattern	TRUE	FALSE	d__Bacteria;p__Firmicutes_A;c__Clostridia;o__Oscillospirales;f__Ruminococcaceae;g__Gemmiger;s__Gemmiger formicilis
KR001_HAM_0051	3530461	very clear	TRUE	FALSE	d__Bacteria;p__Firmicutes_A;c__Clostridia;o__Lachnospirales;f__Lachnospiraceae;g__Mediterraneibacter;s__Mediterraneibacter faecis
VEG02_HAM_0012	3502853	decent	FALSE	FALSE	d__Bacteria;p__Firmicutes_A;c__Clostridia_A;o__Christensenellales;f__CAG-74;g__UBA11524;s__UBA11524 sp000437595
OMN02_HAM_0050	3484334	poor	TRUE	TRUE	d__Bacteria;p__Firmicutes_A;c__Clostridia;o__Oscillospirales;f__Ruminococcaceae;g__Faecalibacterium;s__Faecalibacterium prausnitzii_J
KR001_HAM_0062	3425653	decent	TRUE	TRUE	d__Bacteria;p__Fusobacteriota;c__Fusobacteriia;o__Fusobacteriales;f__Fusobacteriaceae;g__Fusobacterium_A;s__Fusobacterium_A varium
KR001_MFL_0129	3398993	very clear	TRUE	FALSE	d__Bacteria;p__Firmicutes_A;c__Clostridia;o__Lachnospirales;f__Lachnospiraceae;g__TF01-11;s__TF01-11 sp001414325
KR001_HAM_0061	3395839	poor	TRUE	TRUE	d__Bacteria;p__Bacteroidota;c__Bacteroidia;o__Bacteroidales;f__Rikenellaceae;g__Alistipes;s__Alistipes onderdonkii
OMN01_HAM_0111	3373347	very clear	TRUE	TRUE	d__Bacteria;p__Firmicutes_A;c__Clostridia;o__Lachnospirales;f__Lachnospiraceae;g__Anaerobutyricum;s__Anaerobutyricum hallii
KR001_HAM_0005	3279038	decent	TRUE	TRUE	d__Bacteria;p__Firmicutes_A;c__Clostridia;o__Oscillospirales;f__Ruminococcaceae;g__Ruminococcus_D;s__Ruminococcus_D bicirculans
KR001_HAM_0047	3220732	decent	TRUE	FALSE	d__Bacteria;p__Firmicutes_A;c__Clostridia;o__Oscillospirales;f__Butyricicoccaceae;g__Agathobaculum;s__Agathobaculum butyriciproducens
OMN02_HIC_0071	3194462	poor	TRUE	FALSE	d__Bacteria;p__Firmicutes_A;c__Clostridia;o__Oscillospirales;f__Oscillospiraceae;g__ER4;s__ER4 sp000765235
VEG01_HIC_0058	3182465	decent	TRUE	FALSE	d__Bacteria;p__Firmicutes_A;c__Clostridia;o__Oscillospirales;f__Ruminococcaceae;g__Ruminococcus_C;s__Ruminococcus_C callidus
VEG02_HAM_0088	3176937	clear	TRUE	FALSE	d__Bacteria;p__Verrucomicrobiota;c__Verrucomicrobiae;o__Verrucomicrobiales;f__Akkermansiaceae;g__Akkermansia;s__Akkermansia sp001580195
KR001_HIC_0042	3159018	no-pattern	FALSE	FALSE	d__Bacteria;p__Firmicutes_A;c__Clostridia;o__Oscillospirales;f__Ruminococcaceae;g__Gemmiger;s__Gemmiger sp900539695
OMN01_HIC_0060	3126352	decent	TRUE	TRUE	d__Bacteria;p__Firmicutes_A;c__Clostridia;o__Oscillospirales;f__Ruminococcaceae;g__Faecalibacterium;s__Faecalibacterium prausnitzii_C
KR001_HIC_0038	3089280	decent	TRUE	TRUE	d__Bacteria;p__Firmicutes_A;c__Clostridia;o__Oscillospirales;f__Ruminococcaceae;g__Faecalibacterium;s__Faecalibacterium prausnitzii
KR001_HAM_0071	3072273	no-pattern	FALSE	FALSE	d__Bacteria;p__Firmicutes_A;c__Clostridia;o__Oscillospirales;f__Ruminococcaceae;g__Gemmiger;s__Gemmiger sp900540595
OMN01_HIC_0059	3059213	decent	TRUE	TRUE	d__Bacteria;p__Firmicutes_A;c__Clostridia;o__Oscillospirales;f__Ruminococcaceae;g__Faecalibacterium;s__Faecalibacterium prausnitzii_E
OMN02_HAM_0033	2964520	clear	TRUE	TRUE	d__Bacteria;p__Verrucomicrobiota;c__Verrucomicrobiae;o__Verrucomicrobiales;f__Akkermansiaceae;g__Akkermansia;s__Akkermansia muciniphila
VEG02_HAM_0021	2916583	decent	TRUE	TRUE	d__Bacteria;p__Firmicutes_A;c__Clostridia;o__Oscillospirales;f__Ruminococcaceae;g__Ruminococcus_D;s__Ruminococcus_D bicirculans
KR001_HAM_0066	2914266	decent	FALSE	FALSE	d__Bacteria;p__Firmicutes_A;c__Clostridia;o__Oscillospirales;f__Ruminococcaceae;g__Faecalibacterium;s__Faecalibacterium sp900539945
VEG02_HAM_0105	2878357	decent	TRUE	TRUE	d__Bacteria;p__Firmicutes_A;c__Clostridia;o__Oscillospirales;f__Ruminococcaceae;g__Faecalibacterium;s__Faecalibacterium prausnitzii_D
KR001_HIC_0005	2870332	very clear	TRUE	TRUE	d__Bacteria;p__Firmicutes_A;c__Clostridia;o__Lachnospirales;f__Lachnospiraceae;g__Anaerostipes;s__Anaerostipes hadrus
KR001_HIC_0004	2858485	poor	TRUE	TRUE	d__Bacteria;p__Firmicutes_A;c__Clostridia;o__Oscillospirales;f__Ruminococcaceae;g__Faecalibacterium;s__Faecalibacterium prausnitzii_G
VEG01_HIC_0063	2819786	decent	TRUE	TRUE	d__Bacteria;p__Actinobacteriota;c__Coriobacteriia;o__Coriobacteriales;f__Eggerthellaceae;g__Adlercreutzia;s__Adlercreutzia equolifaciens
KR001_HIC_0044	2819195	decent	TRUE	TRUE	d__Bacteria;p__Firmicutes_A;c__Clostridia;o__Oscillospirales;f__Ruminococcaceae;g__Faecalibacterium;s__Faecalibacterium prausnitzii_D
VEG01_HIC_0072	2781206	very clear	TRUE	TRUE	d__Bacteria;p__Firmicutes;c__Bacilli;o__Erysipelotrichales;f__Erysipelatoclostridiaceae;g__Faecalibacillus;s__Faecalibacillus intestinalis
VEG01_HAM_0048	2777738	decent	TRUE	TRUE	d__Bacteria;p__Verrucomicrobiota;c__Verrucomicrobiae;o__Verrucomicrobiales;f__Akkermansiaceae;g__Akkermansia;s__Akkermansia muciniphila
OMN01_HAM_0130	2752077	decent	TRUE	TRUE	d__Bacteria;p__Firmicutes_C;c__Negativicutes;o__Acidaminococcales;f__Acidaminococcaceae;g__Phascolarctobacterium;s__Phascolarctobacterium faecium
KR001_HAM_0048	2745521	very clear	TRUE	TRUE	d__Bacteria;p__Firmicutes;c__Bacilli;o__Erysipelotrichales;f__Erysipelatoclostridiaceae;g__Faecalibacillus;s__Faecalibacillus intestinalis
VEG02_HIC_0073	2702812	decent	TRUE	FALSE	d__Bacteria;p__Bacteroidota;c__Bacteroidia;o__Bacteroidales;f__Rikenellaceae;g__Alistipes;s__Alistipes sp902363575
OMN02_HAM_0118	2696711	clear	TRUE	FALSE	d__Bacteria;p__Firmicutes_C;c__Negativicutes;o__Veillonellales;f__Dialisteraceae;g__Dialister;s__Dialister succinatiphilus
OMN01_HAM_0039	2669865	very clear	TRUE	FALSE	d__Bacteria;p__Firmicutes;c__Bacilli;o__Erysipelotrichales;f__Erysipelatoclostridiaceae;g__Faecalibacillus;s__Faecalibacillus faecis
VEG02_HAM_0029	2554778	very clear	FALSE	FALSE	d__Bacteria;p__Firmicutes_A;c__Clostridia;o__Lachnospirales;f__Lachnospiraceae;g__Butyrivibrio_A;s__Butyrivibrio_A sp000431815
OMN01_HAM_0062	2548993	poor	TRUE	FALSE	d__Bacteria;p__Firmicutes_A;c__Clostridia;o__Oscillospirales;f__Acutalibacteraceae;g__Pseudoruminococcus;s__Pseudoruminococcus massiliensis
OMN02_MFL_0075	2513627	decent	FALSE	FALSE	d__Bacteria;p__Firmicutes_A;c__Clostridia;o__Oscillospirales;f__Acutalibacteraceae;g__Ruminococcus_E;s__Ruminococcus_E sp900314705
VEG01_HAM_0042	2437032	decent	FALSE	FALSE	d__Bacteria;p__Firmicutes_A;c__Clostridia;o__Oscillospirales;f__Acutalibacteraceae;g__CAG-488;s__CAG-488 sp000434915
VEG01_HAM_0009	2426034	decent	FALSE	FALSE	d__Bacteria;p__Proteobacteria;c__Gammaproteobacteria;o__Enterobacterales;f__Succinivibrionaceae;g__Succinivibrio;s__Succinivibrio sp000431835
OMN02_HAM_0034	2408322	decent	FALSE	FALSE	d__Bacteria;p__Actinobacteriota;c__Coriobacteriia;o__Coriobacteriales;f__Coriobacteriaceae;g__Collinsella;s__Collinsella aerofaciens_G
OMN01_HAM_0101	2407636	no-pattern	TRUE	TRUE	d__Bacteria;p__Actinobacteriota;c__Actinomycetia;o__Actinomycetales;f__Bifidobacteriaceae;g__Bifidobacterium;s__Bifidobacterium longum
VEG01_HAM_0083	2403537	decent	TRUE	TRUE	d__Bacteria;p__Actinobacteriota;c__Coriobacteriia;o__Coriobacteriales;f__Coriobacteriaceae;g__Collinsella;s__Collinsella sp902362275
VEG02_HAM_0068	2400716	decent	TRUE	TRUE	d__Bacteria;p__Firmicutes_C;c__Negativicutes;o__Veillonellales;f__Dialisteraceae;g__Dialister;s__Dialister hominis
OMN01_HAM_0001	2384616	decent	FALSE	FALSE	d__Bacteria;p__Actinobacteriota;c__Coriobacteriia;o__Coriobacteriales;f__Coriobacteriaceae;g__Collinsella;s__
KR001_HIC_0007	2378857	poor	FALSE	FALSE	d__Bacteria;p__Firmicutes_A;c__Clostridia;o__Oscillospirales;f__Oscillospiraceae;g__CAG-103;s__CAG-103 sp000432375
VEG02_HAM_0051	2345006	decent	FALSE	FALSE	d__Bacteria;p__Actinobacteriota;c__Coriobacteriia;o__Coriobacteriales;f__Coriobacteriaceae;g__Collinsella;s__Collinsella sp900761615
KR001_HIC_0047	2323157	decent	TRUE	FALSE	d__Bacteria;p__Actinobacteriota;c__Coriobacteriia;o__Coriobacteriales;f__Coriobacteriaceae;g__Collinsella;s__Collinsella sp003469185
OMN01_HAM_0097	2321040	poor	TRUE	TRUE	d__Bacteria;p__Actinobacteriota;c__Actinomycetia;o__Actinomycetales;f__Bifidobacteriaceae;g__Bifidobacterium;s__Bifidobacterium pseudocatenulatum
VEG02_HIC_0084	2320120	clear	TRUE	FALSE	d__Bacteria;p__Firmicutes_A;c__Clostridia;o__Oscillospirales;f__Acutalibacteraceae;g__Ruminococcus_E;s__Ruminococcus_E bromii_B
VEG02_HAM_0111	2319425	no-pattern	TRUE	TRUE	d__Bacteria;p__Actinobacteriota;c__Actinomycetia;o__Actinomycetales;f__Bifidobacteriaceae;g__Bifidobacterium;s__Bifidobacterium adolescentis
OMN01_MFL_0295	2316655	decent	TRUE	TRUE	d__Bacteria;p__Firmicutes_C;c__Negativicutes;o__Veillonellales;f__Dialisteraceae;g__Dialister;s__Dialister hominis
OMN01_HAM_0037	2310828	decent	FALSE	FALSE	d__Bacteria;p__Actinobacteriota;c__Coriobacteriia;o__Coriobacteriales;f__Coriobacteriaceae;g__Collinsella;s__
VEG01_HAM_0002	2308568	decent	TRUE	FALSE	d__Bacteria;p__Firmicutes_A;c__Clostridia;o__Oscillospirales;f__Acutalibacteraceae;g__Ruminococcus_E;s__Ruminococcus_E bromii_B
KR001_HIC_0043	2308176	decent	TRUE	TRUE	d__Bacteria;p__Firmicutes_C;c__Negativicutes;o__Veillonellales;f__Dialisteraceae;g__Dialister;s__Dialister hominis
VEG02_HAM_0055	2307260	decent	TRUE	FALSE	d__Bacteria;p__Firmicutes_A;c__Clostridia;o__Oscillospirales;f__Acutalibacteraceae;g__Ruminococcus_E;s__Ruminococcus_E bromii_B
VEG01_HAM_0041	2293428	decent	FALSE	FALSE	d__Bacteria;p__Firmicutes_A;c__Clostridia;o__Oscillospirales;f__Acutalibacteraceae;g__CAG-177;s__CAG-177 sp003514385
KR001_MFL_0031	2290421	no-pattern	TRUE	TRUE	d__Bacteria;p__Actinobacteriota;c__Actinomycetia;o__Actinomycetales;f__Bifidobacteriaceae;g__Bifidobacterium;s__Bifidobacterium longum
VEG01_HAM_0027	2276427	decent	FALSE	FALSE	d__Bacteria;p__Actinobacteriota;c__Coriobacteriia;o__Coriobacteriales;f__Coriobacteriaceae;g__Collinsella;s__Collinsella sp900541055
VEG02_MFL_0149	2237866	clear	TRUE	TRUE	d__Bacteria;p__Actinobacteriota;c__Actinomycetia;o__Actinomycetales;f__Bifidobacteriaceae;g__Bifidobacterium;s__Bifidobacterium pseudocatenulatum
OMN02_HAM_0021	2192437	poor	FALSE	FALSE	d__Bacteria;p__Firmicutes_A;c__Clostridia;o__Oscillospirales;f__Oscillospiraceae;g__CAG-103;s__CAG-103 sp900757655
OMN02_HAM_0017	2187571	decent	TRUE	FALSE	d__Bacteria;p__Firmicutes_A;c__Clostridia;o__Oscillospirales;f__Acutalibacteraceae;g__Ruminococcus_E;s__Ruminococcus_E bromii
VEG01_HAM_0045	2175356	poor	FALSE	FALSE	d__Bacteria;p__Actinobacteriota;c__Coriobacteriia;o__Coriobacteriales;f__QAMH01;g__QAMH01;s__QAMH01 sp003149935
VEG02_HAM_0083	2141389	no-pattern	TRUE	TRUE	d__Bacteria;p__Actinobacteriota;c__Actinomycetia;o__Actinomycetales;f__Bifidobacteriaceae;g__Bifidobacterium;s__Bifidobacterium adolescentis
OMN01_HAM_0050	2134444	poor	FALSE	FALSE	d__Bacteria;p__Firmicutes_A;c__Clostridia;o__Oscillospirales;f__Oscillospiraceae;g__CAG-103;s__CAG-103 sp900317855
VEG01_HAM_0025	2120931	decent	TRUE	FALSE	d__Bacteria;p__Firmicutes_A;c__Clostridia;o__Oscillospirales;f__Acutalibacteraceae;g__Ruminococcus_E;s__Ruminococcus_E bromii_B
OMN02_HAM_0039	2063434	decent	FALSE	FALSE	d__Bacteria;p__Firmicutes_A;c__Clostridia;o__Oscillospirales;f__Acutalibacteraceae;g__CAG-217;s__CAG-217 sp000436335
OMN01_HIC_0064	2057388	decent	FALSE	FALSE	d__Bacteria;p__Firmicutes_A;c__Clostridia;o__Oscillospirales;f__Acutalibacteraceae;g__CAG-217;s__CAG-217 sp000436335
OMN02_HAM_0049	1993115	clear	FALSE	FALSE	d__Bacteria;p__Actinobacteriota;c__Coriobacteriia;o__Coriobacteriales;f__Eggerthellaceae;g__CAG-1427;s__CAG-1427 sp900556585
KR001_HAM_0053	1986203	decent	FALSE	FALSE	d__Bacteria;p__Firmicutes_A;c__Clostridia;o__Oscillospirales;f__Acutalibacteraceae;g__CAG-217;s__CAG-217 sp000436335
OMN01_HAM_0053	1952197	decent	FALSE	FALSE	d__Bacteria;p__Firmicutes_A;c__Clostridia;o__Oscillospirales;f__Acutalibacteraceae;g__Eubacterium_R;s__Eubacterium_R sp000434995
OMN01_MFL_0491	1944147	decent	TRUE	TRUE	d__Bacteria;p__Actinobacteriota;c__Actinomycetia;o__Actinomycetales;f__Bifidobacteriaceae;g__Bifidobacterium;s__Bifidobacterium animalis
OMN01_MFL_0267	1911694	decent	TRUE	FALSE	d__Bacteria;p__Actinobacteriota;c__Coriobacteriia;o__Coriobacteriales;f__Coriobacteriaceae;g__Collinsella;s__Collinsella intestinalis
OMN02_HAM_0069	1863300	very clear	FALSE	FALSE	d__Bacteria;p__Proteobacteria;c__Gammaproteobacteria;o__Burkholderiales;f__Burkholderiaceae;g__CAG-521;s__CAG-521 sp000437635
OMN02_MFL_0087	1822317	very clear	FALSE	FALSE	d__Bacteria;p__Firmicutes_A;c__Clostridia;o__TANB77;f__CAG-508;g__CAG-492;s__CAG-492 sp900553225
VEG01_HAM_0019	1792275	decent	TRUE	TRUE	d__Archaea;p__Methanobacteriota;c__Methanobacteria;o__Methanobacteriales;f__Methanobacteriaceae;g__Methanobrevibacter_A;s__Methanobrevibacter_A smithii
VEG02_HAM_0080	1769249	very clear	FALSE	FALSE	d__Bacteria;p__Firmicutes_A;c__Clostridia;o__TANB77;f__CAG-508;g__CAG-492;s__CAG-492 sp000434335
VEG02_HIC_0086	1754372	clear	FALSE	FALSE	d__Bacteria;p__Firmicutes_A;c__Clostridia;o__TANB77;f__CAG-508;g__CAG-269;s__CAG-269 sp000431335
VEG02_HAM_0109	1745945	very clear	FALSE	FALSE	d__Bacteria;p__Firmicutes_A;c__Clostridia;o__TANB77;f__CAG-508;g__CAG-354;s__CAG-354 sp900552655
VEG01_HIC_0076	1719273	very clear	FALSE	FALSE	d__Bacteria;p__Firmicutes_A;c__Clostridia;o__TANB77;f__CAG-508;g__CAG-269;s__CAG-269 sp000437215
VEG01_HIC_0070	1715912	decent	TRUE	TRUE	d__Archaea;p__Methanobacteriota;c__Methanobacteria;o__Methanobacteriales;f__Methanobacteriaceae;g__Methanobrevibacter_A;s__Methanobrevibacter_A smithii
OMN01_HAM_0046	1680943	clear	FALSE	FALSE	d__Bacteria;p__Firmicutes_A;c__Clostridia;o__TANB77;f__CAG-508;g__CAG-492;s__CAG-492 sp000434015
VEG01_HAM_0022	1589471	decent	FALSE	FALSE	d__Bacteria;p__Firmicutes_A;c__Clostridia;o__TANB77;f__CAG-508;g__CAG-492;s__CAG-492 sp000434015
VEG01_HAM_0010	1446880	clear	FALSE	FALSE	d__Bacteria;p__Firmicutes_A;c__Clostridia;o__TANB77;f__CAG-508;g__CAG-273;s__CAG-273 sp003534295
OMN01_HAM_0078	1285570	very clear	FALSE	FALSE	d__Bacteria;p__Firmicutes;c__Bacilli;o__RF39;f__UBA660;g__CAG-302;s__CAG-302 sp001916775
VEG01_MFL_0378	1258742	clear	FALSE	FALSE	d__Bacteria;p__Firmicutes_A;c__Clostridia;o__TANB77;f__CAG-508;g__CAG-452;s__CAG-452 sp000434035
VEG01_HIC_0010	1191766	decent	FALSE	FALSE	d__Bacteria;p__Firmicutes;c__Bacilli;o__RF39;f__UBA660;g__HGM10766;s__HGM10766 sp900757295
VEG02_MFL_0321	985044	very clear	FALSE	FALSE	d__Bacteria;p__Firmicutes;c__Bacilli;o__RF39;f__UBA660;g__CAG-611;s__CAG-611 sp000434175
