# Supplementary material for: HiFi metagenomic sequencing enables assembly of accurate and complete genomes from human gut microbiota
Source: Nat Commun. 2022 Oct 26;13:6367. doi: 10.1038/s41467-022-34149-0 (PMC9606305; doi:10.1038/s41467-022-34149-0)
Supplement: Supplementary file 8 — Supplementary Data 5 [file 41467_2022_34149_MOESM8_ESM.xlsx]

## Sheet: Sheet1
Supplementary Data 5. List of taxa without isolated genome
Species	Genus	Family	Order
s__CAG-170 sp000432135	g__CAG-170	f__CAG-74	o__TANB77
s__Enterocloster sp900541315	g__UBA11524	f__QAMH01	o__RF39
s__UBA11524 sp000437595	g__CAG-488	f__CAG-508
s__Gemmiger sp900539695	g__Succinivibrio	f__UBA660
s__Gemmiger sp900540595	g__CAG-103
s__Faecalibacterium sp900539945	g__CAG-177
s__Butyrivibrio_A sp000431815	g__QAMH01
s__Ruminococcus_E sp900314705	g__CAG-217
s__CAG-488 sp000434915	g__CAG-1427
s__Succinivibrio sp000431835	g__Eubacterium_R
s__Collinsella aerofaciens_G	g__CAG-521
s__unidentified_Collinsella_1	g__CAG-492
s__CAG-103 sp000432375	g__CAG-269
s__Collinsella sp900761615	g__CAG-354
s__unidentified_Collinsella_2	g__CAG-273
s__CAG-177 sp003514385	g__CAG-302
s__Collinsella sp900541055	g__CAG-452
s__CAG-103 sp900757655	g__HGM10766
s__QAMH01 sp003149935	g__CAG-611
s__CAG-103 sp900317855
s__CAG-217 sp000436335
s__CAG-1427 sp900556585
s__Eubacterium_R sp000434995
s__CAG-521 sp000437635
s__CAG-492 sp900553225
s__CAG-492 sp000434335
s__CAG-269 sp000431335
s__CAG-354 sp900552655
s__CAG-269 sp000437215
s__CAG-492 sp000434015
s__CAG-273 sp003534295
s__CAG-302 sp001916775
s__CAG-452 sp000434035
s__HGM10766 sp900757295
s__CAG-611 sp000434175
