# Supplementary material for: HiFi metagenomic sequencing enables assembly of accurate and complete genomes from human gut microbiota
Source: Nat Commun. 2022 Oct 26;13:6367. doi: 10.1038/s41467-022-34149-0 (PMC9606305; doi:10.1038/s41467-022-34149-0)
Supplement: Supplementary file 9 — Supplementary Data 6 [file 41467_2022_34149_MOESM9_ESM.xlsx]

## Sheet: Sheet1
Supplementary Data 6. List of taxa that are assembled only from KR001 sample
Level	Taxonomy
Phylum	Fusobacteriota
Class	Fusobacteriia
Order	Fusobacteriales
Family	Enterobacteriaceae
Family	Fusobacteriaceae
Family	Tannerellaceae
Family	Butyricicoccaceae
Genus	TF01-11
Genus	Gemmiger
Genus	Enterocloster
Genus	Escherichia
Genus	Bacteroides
Genus	Anaerostipes
Genus	Fusobacterium_A
Genus	Parabacteroides
Genus	Mediterraneibacter
Genus	Agathobaculum
Genus	Flavonifractor
Genus	CAG-81
Species	TF01-11 sp001414325
Species	Collinsella sp003469185
Species	Gemmiger sp900539695
Species	Faecalibacterium prausnitzii
Species	Enterocloster sp900541315
Species	Escherichia flexneri
Species	Bacteroides ovatus
Species	CAG-103 sp000432375
Species	Anaerostipes hadrus
Species	Faecalibacterium prausnitzii_G
Species	Gemmiger sp900540595
Species	Faecalibacterium sp900539945
Species	Fusobacterium_A varium
Species	Alistipes onderdonkii
Species	Parabacteroides distasonis
Species	Mediterraneibacter faecis
Species	Agathobaculum butyriciproducens
Species	Gemmiger formicilis
Species	Flavonifractor sp000508885
Species	Bacteroides xylanisolvens
Species	Bacteroides thetaiotaomicron
Species	CAG-81 sp900066535
