# Supplementary material for: HiFi metagenomic sequencing enables assembly of accurate and complete genomes from human gut microbiota
Source: Nat Commun. 2022 Oct 26;13:6367. doi: 10.1038/s41467-022-34149-0 (PMC9606305; doi:10.1038/s41467-022-34149-0)
Supplement: Supplementary file 10 — Supplementary Data 7 [file 41467_2022_34149_MOESM10_ESM.xlsx]

## Sheet: Sheet1
Supplementary Data 7. Quality assessment of 102 HiFi cMAGs by CheckM
cMAG ID	GTDB Taxonomy	Marker lineage	Completeness-CheckM1 (%)	Contamination-CheckM1 (%)	Completeness-CheckM2 (%)	Contamination-CheckM2 (%)
VEG02_MFL_0321	d__Bacteria;p__Firmicutes;c__Bacilli;o__RF39;f__UBA660;g__CAG-611;s__CAG-611 sp000434175	k__Bacteria (UID2329)	92.7	2.97	96.45	1.51
VEG02_MFL_0149	d__Bacteria;p__Actinobacteriota;c__Actinomycetia;o__Actinomycetales;f__Bifidobacteriaceae;g__Bifidobacterium;s__Bifidobacterium pseudocatenulatum	f__Bifidobacteriaceae (UID1458)	100	0.23	99.99	0.37
VEG02_HIC_0086	d__Bacteria;p__Firmicutes_A;c__Clostridia;o__TANB77;f__CAG-508;g__CAG-269;s__CAG-269 sp000431335	o__Clostridiales (UID1212)	76.78	1.34	97.13	1.32
VEG02_HIC_0084	d__Bacteria;p__Firmicutes_A;c__Clostridia;o__Oscillospirales;f__Acutalibacteraceae;g__Ruminococcus_E;s__Ruminococcus_E bromii_B	o__Clostridiales (UID1212)	98.32	2.01	95.52	3.97
VEG02_HIC_0074	d__Bacteria;p__Firmicutes_A;c__Clostridia;o__Oscillospirales;f__Oscillospiraceae;g__CAG-170;s__CAG-170 sp000432135	o__Clostridiales (UID1212)	93.96	1.68	98.94	1.84
VEG02_HIC_0073	d__Bacteria;p__Bacteroidota;c__Bacteroidia;o__Bacteroidales;f__Rikenellaceae;g__Alistipes;s__Alistipes sp902363575	p__Bacteroidetes (UID2605)	99.04	0.64	99.98	0.28
VEG02_HAM_0111	d__Bacteria;p__Actinobacteriota;c__Actinomycetia;o__Actinomycetales;f__Bifidobacteriaceae;g__Bifidobacterium;s__Bifidobacterium adolescentis	f__Bifidobacteriaceae (UID1458)	100	0.91	100	0.04
VEG02_HAM_0109	d__Bacteria;p__Firmicutes_A;c__Clostridia;o__TANB77;f__CAG-508;g__CAG-354;s__CAG-354 sp900552655	o__Clostridiales (UID1212)	80.69	2.13	98.81	4.89
VEG02_HAM_0105	d__Bacteria;p__Firmicutes_A;c__Clostridia;o__Oscillospirales;f__Ruminococcaceae;g__Faecalibacterium;s__Faecalibacterium prausnitzii_D	o__Clostridiales (UID1212)	99.32	0	99.92	0.54
VEG02_HAM_0090	d__Bacteria;p__Firmicutes_A;c__Clostridia_A;o__Christensenellales;f__CAG-74;g__UBA11524;s__UBA11524 sp000437595	o__Clostridiales (UID1120)	98.6	1.86	96.52	3.17
VEG02_HAM_0088	d__Bacteria;p__Verrucomicrobiota;c__Verrucomicrobiae;o__Verrucomicrobiales;f__Akkermansiaceae;g__Akkermansia;s__Akkermansia sp001580195	k__Bacteria (UID2982)	97.96	0.68	100	0.06
VEG02_HAM_0083	d__Bacteria;p__Actinobacteriota;c__Actinomycetia;o__Actinomycetales;f__Bifidobacteriaceae;g__Bifidobacterium;s__Bifidobacterium adolescentis	f__Bifidobacteriaceae (UID1458)	100	0	100	0.17
VEG02_HAM_0080	d__Bacteria;p__Firmicutes_A;c__Clostridia;o__TANB77;f__CAG-508;g__CAG-492;s__CAG-492 sp000434335	o__Clostridiales (UID1212)	80.02	2.01	97.62	3.12
VEG02_HAM_0068	d__Bacteria;p__Firmicutes_C;c__Negativicutes;o__Veillonellales;f__Dialisteraceae;g__Dialister;s__Dialister hominis	p__Firmicutes (UID1022)	98.73	0.02	99.89	1.29
VEG02_HAM_0055	d__Bacteria;p__Firmicutes_A;c__Clostridia;o__Oscillospirales;f__Acutalibacteraceae;g__Ruminococcus_E;s__Ruminococcus_E bromii_B	o__Clostridiales (UID1212)	99.33	1.01	100	0.88
VEG02_HAM_0051	d__Bacteria;p__Actinobacteriota;c__Coriobacteriia;o__Coriobacteriales;f__Coriobacteriaceae;g__Collinsella;s__Collinsella sp900761615	p__Actinobacteria (UID2112)	100	0.81	99.97	0.97
VEG02_HAM_0029	d__Bacteria;p__Firmicutes_A;c__Clostridia;o__Lachnospirales;f__Lachnospiraceae;g__Butyrivibrio_A;s__Butyrivibrio_A sp000431815	o__Clostridiales (UID1212)	100	0.67	99.76	0.05
VEG02_HAM_0021	d__Bacteria;p__Firmicutes_A;c__Clostridia;o__Oscillospirales;f__Ruminococcaceae;g__Ruminococcus_D;s__Ruminococcus_D bicirculans	o__Clostridiales (UID1212)	98.63	0	100	3.45
VEG02_HAM_0012	d__Bacteria;p__Firmicutes_A;c__Clostridia_A;o__Christensenellales;f__CAG-74;g__UBA11524;s__UBA11524 sp000437595	o__Clostridiales (UID1120)	99.3	1.17	96.75	0.85
VEG01_MFL_0378	d__Bacteria;p__Firmicutes_A;c__Clostridia;o__TANB77;f__CAG-508;g__CAG-452;s__CAG-452 sp000434035	o__Clostridiales (UID1120)	83.31	0.93	97.62	1.29
VEG01_HIC_0076	d__Bacteria;p__Firmicutes_A;c__Clostridia;o__TANB77;f__CAG-508;g__CAG-269;s__CAG-269 sp000437215	o__Clostridiales (UID1212)	74.54	5.93	100	5.64
VEG01_HIC_0072	d__Bacteria;p__Firmicutes;c__Bacilli;o__Erysipelotrichales;f__Erysipelatoclostridiaceae;g__Faecalibacillus;s__Faecalibacillus intestinalis	k__Bacteria (UID2372)	99.06	0	99.59	2.76
VEG01_HIC_0070	d__Archaea;p__Methanobacteriota;c__Methanobacteria;o__Methanobacteriales;f__Methanobacteriaceae;g__Methanobrevibacter_A;s__Methanobrevibacter_A smithii	p__Euryarchaeota (UID3)	100	0	99.94	0.13
VEG01_HIC_0063	d__Bacteria;p__Actinobacteriota;c__Coriobacteriia;o__Coriobacteriales;f__Eggerthellaceae;g__Adlercreutzia;s__Adlercreutzia equolifaciens	p__Actinobacteria (UID2112)	100	0.6	99.99	1.14
VEG01_HIC_0058	d__Bacteria;p__Firmicutes_A;c__Clostridia;o__Oscillospirales;f__Ruminococcaceae;g__Ruminococcus_C;s__Ruminococcus_C callidus	o__Clostridiales (UID1212)	97.99	1.34	97.68	2.31
VEG01_HIC_0053	d__Bacteria;p__Firmicutes_A;c__Clostridia;o__Lachnospirales;f__Lachnospiraceae;g__Fusicatenibacter;s__Fusicatenibacter saccharivorans	o__Clostridiales (UID1226)	98.95	0.63	99.99	0.75
VEG01_HIC_0010	d__Bacteria;p__Firmicutes;c__Bacilli;o__RF39;f__UBA660;g__HGM10766;s__HGM10766 sp900757295	k__Bacteria (UID2329)	92.13	0	90.06	0.15
VEG01_HAM_0083	d__Bacteria;p__Actinobacteriota;c__Coriobacteriia;o__Coriobacteriales;f__Coriobacteriaceae;g__Collinsella;s__Collinsella sp902362275	p__Actinobacteria (UID2112)	100	1.61	99.94	1.5
VEG01_HAM_0048	d__Bacteria;p__Verrucomicrobiota;c__Verrucomicrobiae;o__Verrucomicrobiales;f__Akkermansiaceae;g__Akkermansia;s__Akkermansia muciniphila	k__Bacteria (UID2982)	97.96	0	100	0.27
VEG01_HAM_0045	d__Bacteria;p__Actinobacteriota;c__Coriobacteriia;o__Coriobacteriales;f__QAMH01;g__QAMH01;s__QAMH01 sp003149935	p__Actinobacteria (UID2112)	99.19	0.81	99.51	0.35
VEG01_HAM_0042	d__Bacteria;p__Firmicutes_A;c__Clostridia;o__Oscillospirales;f__Acutalibacteraceae;g__CAG-488;s__CAG-488 sp000434915	o__Clostridiales (UID1212)	97.09	0	100	0.32
VEG01_HAM_0041	d__Bacteria;p__Firmicutes_A;c__Clostridia;o__Oscillospirales;f__Acutalibacteraceae;g__CAG-177;s__CAG-177 sp003514385	o__Clostridiales (UID1212)	97.27	0	98.09	0.5
VEG01_HAM_0027	d__Bacteria;p__Actinobacteriota;c__Coriobacteriia;o__Coriobacteriales;f__Coriobacteriaceae;g__Collinsella;s__Collinsella sp900541055	p__Actinobacteria (UID2112)	100	0.81	99.9	0.41
VEG01_HAM_0025	d__Bacteria;p__Firmicutes_A;c__Clostridia;o__Oscillospirales;f__Acutalibacteraceae;g__Ruminococcus_E;s__Ruminococcus_E bromii_B	o__Clostridiales (UID1212)	99.33	1.01	100	0.86
VEG01_HAM_0022	d__Bacteria;p__Firmicutes_A;c__Clostridia;o__TANB77;f__CAG-508;g__CAG-492;s__CAG-492 sp000434015	o__Clostridiales (UID1212)	78.84	1.9	100	6.11
VEG01_HAM_0019	d__Archaea;p__Methanobacteriota;c__Methanobacteria;o__Methanobacteriales;f__Methanobacteriaceae;g__Methanobrevibacter_A;s__Methanobrevibacter_A smithii	p__Euryarchaeota (UID3)	100	0	99.83	0.14
VEG01_HAM_0010	d__Bacteria;p__Firmicutes_A;c__Clostridia;o__TANB77;f__CAG-508;g__CAG-273;s__CAG-273 sp003534295	o__Clostridiales (UID1120)	79.47	1.05	100	1.96
VEG01_HAM_0009	d__Bacteria;p__Proteobacteria;c__Gammaproteobacteria;o__Enterobacterales;f__Succinivibrionaceae;g__Succinivibrio;s__Succinivibrio sp000431835	c__Gammaproteobacteria (UID4201)	99.38	0.29	97.65	0.22
VEG01_HAM_0002	d__Bacteria;p__Firmicutes_A;c__Clostridia;o__Oscillospirales;f__Acutalibacteraceae;g__Ruminococcus_E;s__Ruminococcus_E bromii_B	o__Clostridiales (UID1212)	99.33	1.01	100	2.18
VEG01_HAM_0001	d__Bacteria;p__Actinobacteriota;c__Coriobacteriia;o__Coriobacteriales;f__Eggerthellaceae;g__Gordonibacter;s__Gordonibacter pamelaeae	p__Actinobacteria (UID2112)	97.98	0	99.91	0.31
OMN02_MFL_0087	d__Bacteria;p__Firmicutes_A;c__Clostridia;o__TANB77;f__CAG-508;g__CAG-492;s__CAG-492 sp900553225	o__Clostridiales (UID1212)	78.73	0	98.84	1.76
OMN02_MFL_0075	d__Bacteria;p__Firmicutes_A;c__Clostridia;o__Oscillospirales;f__Acutalibacteraceae;g__Ruminococcus_E;s__Ruminococcus_E sp900314705	o__Clostridiales (UID1212)	98.66	0	99.99	0.6
OMN02_HIC_0071	d__Bacteria;p__Firmicutes_A;c__Clostridia;o__Oscillospirales;f__Oscillospiraceae;g__ER4;s__ER4 sp000765235	o__Clostridiales (UID1212)	97.65	0	97.66	0.89
OMN02_HAM_0118	d__Bacteria;p__Firmicutes_C;c__Negativicutes;o__Veillonellales;f__Dialisteraceae;g__Dialister;s__Dialister succinatiphilus	p__Firmicutes (UID1022)	100	0	99.97	1.01
OMN02_HAM_0070	d__Bacteria;p__Bacteroidota;c__Bacteroidia;o__Bacteroidales;f__Bacteroidaceae;g__Prevotella;s__Prevotella rara	o__Bacteroidales (UID2716)	99.26	0.73	99.97	0.13
OMN02_HAM_0069	d__Bacteria;p__Proteobacteria;c__Gammaproteobacteria;o__Burkholderiales;f__Burkholderiaceae;g__CAG-521;s__CAG-521 sp000437635	p__Proteobacteria (UID3887)	97.92	1.25	97.41	0.55
OMN02_HAM_0050	d__Bacteria;p__Firmicutes_A;c__Clostridia;o__Oscillospirales;f__Ruminococcaceae;g__Faecalibacterium;s__Faecalibacterium prausnitzii_J	o__Clostridiales (UID1212)	99.32	0.14	99.99	0.81
OMN02_HAM_0049	d__Bacteria;p__Actinobacteriota;c__Coriobacteriia;o__Coriobacteriales;f__Eggerthellaceae;g__CAG-1427;s__CAG-1427 sp900556585	p__Actinobacteria (UID2112)	99.19	0	100	0.26
OMN02_HAM_0039	d__Bacteria;p__Firmicutes_A;c__Clostridia;o__Oscillospirales;f__Acutalibacteraceae;g__CAG-217;s__CAG-217 sp000436335	o__Clostridiales (UID1212)	97.32	0	99.8	0.16
OMN02_HAM_0034	d__Bacteria;p__Actinobacteriota;c__Coriobacteriia;o__Coriobacteriales;f__Coriobacteriaceae;g__Collinsella;s__Collinsella aerofaciens_G	p__Actinobacteria (UID2112)	100	0.81	99.95	1.05
OMN02_HAM_0033	d__Bacteria;p__Verrucomicrobiota;c__Verrucomicrobiae;o__Verrucomicrobiales;f__Akkermansiaceae;g__Akkermansia;s__Akkermansia muciniphila	k__Bacteria (UID2982)	97.96	0	100	0.27
OMN02_HAM_0021	d__Bacteria;p__Firmicutes_A;c__Clostridia;o__Oscillospirales;f__Oscillospiraceae;g__CAG-103;s__CAG-103 sp900757655	o__Clostridiales (UID1212)	93.29	0	97.71	0.61
OMN02_HAM_0017	d__Bacteria;p__Firmicutes_A;c__Clostridia;o__Oscillospirales;f__Acutalibacteraceae;g__Ruminococcus_E;s__Ruminococcus_E bromii	o__Clostridiales (UID1212)	99.33	1.01	100	1.45
OMN01_MFL_0491	d__Bacteria;p__Actinobacteriota;c__Actinomycetia;o__Actinomycetales;f__Bifidobacteriaceae;g__Bifidobacterium;s__Bifidobacterium animalis	f__Bifidobacteriaceae (UID1460)	100	0	99.9	0.26
OMN01_MFL_0295	d__Bacteria;p__Firmicutes_C;c__Negativicutes;o__Veillonellales;f__Dialisteraceae;g__Dialister;s__Dialister hominis	p__Firmicutes (UID1022)	98.73	0.34	99.75	1.15
OMN01_MFL_0267	d__Bacteria;p__Actinobacteriota;c__Coriobacteriia;o__Coriobacteriales;f__Coriobacteriaceae;g__Collinsella;s__Collinsella intestinalis	p__Actinobacteria (UID2112)	100	0	99.95	0.36
OMN01_HIC_0064	d__Bacteria;p__Firmicutes_A;c__Clostridia;o__Oscillospirales;f__Acutalibacteraceae;g__CAG-217;s__CAG-217 sp000436335	o__Clostridiales (UID1212)	97.32	1.34	100	1.68
OMN01_HIC_0060	d__Bacteria;p__Firmicutes_A;c__Clostridia;o__Oscillospirales;f__Ruminococcaceae;g__Faecalibacterium;s__Faecalibacterium prausnitzii_C	o__Clostridiales (UID1212)	100	0	99.96	0.11
OMN01_HIC_0059	d__Bacteria;p__Firmicutes_A;c__Clostridia;o__Oscillospirales;f__Ruminococcaceae;g__Faecalibacterium;s__Faecalibacterium prausnitzii_E	o__Clostridiales (UID1212)	100	0	99.94	0.55
OMN01_HAM_0130	d__Bacteria;p__Firmicutes_C;c__Negativicutes;o__Acidaminococcales;f__Acidaminococcaceae;g__Phascolarctobacterium;s__Phascolarctobacterium faecium	o__Selenomonadales (UID1024)	99.98	2.3	99.92	0.35
OMN01_HAM_0111	d__Bacteria;p__Firmicutes_A;c__Clostridia;o__Lachnospirales;f__Lachnospiraceae;g__Anaerobutyricum;s__Anaerobutyricum hallii	o__Clostridiales (UID1212)	99.33	2.01	99.95	2.48
OMN01_HAM_0101	d__Bacteria;p__Actinobacteriota;c__Actinomycetia;o__Actinomycetales;f__Bifidobacteriaceae;g__Bifidobacterium;s__Bifidobacterium longum	f__Bifidobacteriaceae (UID1462)	100	0	99.98	0.06
OMN01_HAM_0097	d__Bacteria;p__Actinobacteriota;c__Actinomycetia;o__Actinomycetales;f__Bifidobacteriaceae;g__Bifidobacterium;s__Bifidobacterium pseudocatenulatum	f__Bifidobacteriaceae (UID1458)	100	0.23	100	0.55
OMN01_HAM_0078	d__Bacteria;p__Firmicutes;c__Bacilli;o__RF39;f__UBA660;g__CAG-302;s__CAG-302 sp001916775	k__Bacteria (UID2329)	92.42	4.49	92.93	1.32
OMN01_HAM_0062	d__Bacteria;p__Firmicutes_A;c__Clostridia;o__Oscillospirales;f__Acutalibacteraceae;g__Pseudoruminococcus;s__Pseudoruminococcus massiliensis	o__Clostridiales (UID1212)	99.33	0.34	99.99	2.63
OMN01_HAM_0053	d__Bacteria;p__Firmicutes_A;c__Clostridia;o__Oscillospirales;f__Acutalibacteraceae;g__Eubacterium_R;s__Eubacterium_R sp000434995	o__Clostridiales (UID1212)	98.66	0	99.3	0.16
OMN01_HAM_0050	d__Bacteria;p__Firmicutes_A;c__Clostridia;o__Oscillospirales;f__Oscillospiraceae;g__CAG-103;s__CAG-103 sp900317855	o__Clostridiales (UID1212)	92.62	0	97.31	0.87
OMN01_HAM_0047	d__Bacteria;p__Bacteroidota;c__Bacteroidia;o__Bacteroidales;f__Bacteroidaceae;g__Phocaeicola;s__Phocaeicola sp900553715	o__Bacteroidales (UID2657)	98.88	0.32	99.97	0.24
OMN01_HAM_0046	d__Bacteria;p__Firmicutes_A;c__Clostridia;o__TANB77;f__CAG-508;g__CAG-492;s__CAG-492 sp000434015	o__Clostridiales (UID1212)	78.51	2.8	100	7.34
OMN01_HAM_0039	d__Bacteria;p__Firmicutes;c__Bacilli;o__Erysipelotrichales;f__Erysipelatoclostridiaceae;g__Faecalibacillus;s__Faecalibacillus faecis	k__Bacteria (UID2372)	97.17	0	98.08	1.03
OMN01_HAM_0037	d__Bacteria;p__Actinobacteriota;c__Coriobacteriia;o__Coriobacteriales;f__Coriobacteriaceae;g__Collinsella;s__	p__Actinobacteria (UID2112)	100	0.81	99.04	0.25
OMN01_HAM_0033	d__Bacteria;p__Bacteroidota;c__Bacteroidia;o__Bacteroidales;f__Bacteroidaceae;g__Phocaeicola;s__Phocaeicola mediterraneensis	o__Bacteroidales (UID2657)	99.25	0.5	99.9	0.51
OMN01_HAM_0001	d__Bacteria;p__Actinobacteriota;c__Coriobacteriia;o__Coriobacteriales;f__Coriobacteriaceae;g__Collinsella;s__	p__Actinobacteria (UID2112)	100	0.81	99.81	0.35
KR001_MFL_0129	d__Bacteria;p__Firmicutes_A;c__Clostridia;o__Lachnospirales;f__Lachnospiraceae;g__TF01-11;s__TF01-11 sp001414325	o__Clostridiales (UID1212)	98.66	0	99.26	0.53
KR001_MFL_0031	d__Bacteria;p__Actinobacteriota;c__Actinomycetia;o__Actinomycetales;f__Bifidobacteriaceae;g__Bifidobacterium;s__Bifidobacterium longum	f__Bifidobacteriaceae (UID1462)	99.54	0	99.98	0.09
KR001_HIC_0047	d__Bacteria;p__Actinobacteriota;c__Coriobacteriia;o__Coriobacteriales;f__Coriobacteriaceae;g__Collinsella;s__Collinsella sp003469185	p__Actinobacteria (UID2112)	100	2.42	99.85	2.28
KR001_HIC_0044	d__Bacteria;p__Firmicutes_A;c__Clostridia;o__Oscillospirales;f__Ruminococcaceae;g__Faecalibacterium;s__Faecalibacterium prausnitzii_D	o__Clostridiales (UID1212)	100	0	99.7	0.75
KR001_HIC_0043	d__Bacteria;p__Firmicutes_C;c__Negativicutes;o__Veillonellales;f__Dialisteraceae;g__Dialister;s__Dialister hominis	p__Firmicutes (UID1022)	98.73	0.02	99.94	3.35
KR001_HIC_0042	d__Bacteria;p__Firmicutes_A;c__Clostridia;o__Oscillospirales;f__Ruminococcaceae;g__Gemmiger;s__Gemmiger sp900539695	o__Clostridiales (UID1212)	97.96	0	99.99	0.72
KR001_HIC_0038	d__Bacteria;p__Firmicutes_A;c__Clostridia;o__Oscillospirales;f__Ruminococcaceae;g__Faecalibacterium;s__Faecalibacterium prausnitzii	o__Clostridiales (UID1212)	100	0	99.61	0.4
KR001_HIC_0035	d__Bacteria;p__Firmicutes_A;c__Clostridia;o__Lachnospirales;f__Lachnospiraceae;g__Enterocloster;s__Enterocloster sp900541315	o__Clostridiales (UID1226)	100	0	97.36	0.99
KR001_HIC_0034	d__Bacteria;p__Proteobacteria;c__Gammaproteobacteria;o__Enterobacterales;f__Enterobacteriaceae;g__Escherichia;s__Escherichia flexneri	f__Enterobacteriaceae (UID5162)	99.93	0.49	100	0.21
KR001_HIC_0032	d__Bacteria;p__Bacteroidota;c__Bacteroidia;o__Bacteroidales;f__Bacteroidaceae;g__Bacteroides;s__Bacteroides ovatus	g__Bacteroides (UID2691)	99.46	0	99.98	0.35
KR001_HIC_0007	d__Bacteria;p__Firmicutes_A;c__Clostridia;o__Oscillospirales;f__Oscillospiraceae;g__CAG-103;s__CAG-103 sp000432375	o__Clostridiales (UID1212)	93.29	0	98.65	0.67
KR001_HIC_0005	d__Bacteria;p__Firmicutes_A;c__Clostridia;o__Lachnospirales;f__Lachnospiraceae;g__Anaerostipes;s__Anaerostipes hadrus	o__Clostridiales (UID1212)	99.33	2.01	99.99	0.92
KR001_HIC_0004	d__Bacteria;p__Firmicutes_A;c__Clostridia;o__Oscillospirales;f__Ruminococcaceae;g__Faecalibacterium;s__Faecalibacterium prausnitzii_G	o__Clostridiales (UID1212)	99.32	0	99.99	0.42
KR001_HAM_0071	d__Bacteria;p__Firmicutes_A;c__Clostridia;o__Oscillospirales;f__Ruminococcaceae;g__Gemmiger;s__Gemmiger sp900540595	o__Clostridiales (UID1212)	98.24	0	99.97	2.68
KR001_HAM_0066	d__Bacteria;p__Firmicutes_A;c__Clostridia;o__Oscillospirales;f__Ruminococcaceae;g__Faecalibacterium;s__Faecalibacterium sp900539945	o__Clostridiales (UID1212)	97.96	0	99.93	1.49
KR001_HAM_0062	d__Bacteria;p__Fusobacteriota;c__Fusobacteriia;o__Fusobacteriales;f__Fusobacteriaceae;g__Fusobacterium_A;s__Fusobacterium_A varium	k__Bacteria (UID2329)	100	2.25	99.97	0.98
KR001_HAM_0061	d__Bacteria;p__Bacteroidota;c__Bacteroidia;o__Bacteroidales;f__Rikenellaceae;g__Alistipes;s__Alistipes onderdonkii	p__Bacteroidetes (UID2605)	98.8	0.48	100	0.29
KR001_HAM_0055	d__Bacteria;p__Bacteroidota;c__Bacteroidia;o__Bacteroidales;f__Tannerellaceae;g__Parabacteroides;s__Parabacteroides distasonis	o__Bacteroidales (UID2621)	99.42	0.51	99.98	0.97
KR001_HAM_0053	d__Bacteria;p__Firmicutes_A;c__Clostridia;o__Oscillospirales;f__Acutalibacteraceae;g__CAG-217;s__CAG-217 sp000436335	o__Clostridiales (UID1212)	97.32	0	100	0.25
KR001_HAM_0051	d__Bacteria;p__Firmicutes_A;c__Clostridia;o__Lachnospirales;f__Lachnospiraceae;g__Mediterraneibacter;s__Mediterraneibacter faecis	f__Lachnospiraceae (UID1256)	99.12	0	100	0.25
KR001_HAM_0048	d__Bacteria;p__Firmicutes;c__Bacilli;o__Erysipelotrichales;f__Erysipelatoclostridiaceae;g__Faecalibacillus;s__Faecalibacillus intestinalis	k__Bacteria (UID2372)	99.06	0	100	1.07
KR001_HAM_0047	d__Bacteria;p__Firmicutes_A;c__Clostridia;o__Oscillospirales;f__Butyricicoccaceae;g__Agathobaculum;s__Agathobaculum butyriciproducens	o__Clostridiales (UID1212)	99.33	1.34	100	1.96
KR001_HAM_0045	d__Bacteria;p__Firmicutes_A;c__Clostridia;o__Oscillospirales;f__Ruminococcaceae;g__Gemmiger;s__Gemmiger formicilis	o__Clostridiales (UID1212)	97.28	0	99.92	3.82
KR001_HAM_0036	d__Bacteria;p__Firmicutes_A;c__Clostridia;o__Oscillospirales;f__Oscillospiraceae;g__Flavonifractor;s__Flavonifractor sp000508885	o__Clostridiales (UID1212)	99.33	0.81	99.99	3.32
KR001_HAM_0012	d__Bacteria;p__Bacteroidota;c__Bacteroidia;o__Bacteroidales;f__Bacteroidaceae;g__Bacteroides;s__Bacteroides xylanisolvens	g__Bacteroides (UID2691)	99.3	0.32	99.99	0.94
KR001_HAM_0006	d__Bacteria;p__Bacteroidota;c__Bacteroidia;o__Bacteroidales;f__Bacteroidaceae;g__Bacteroides;s__Bacteroides thetaiotaomicron	g__Bacteroides (UID2691)	99.41	0.21	99.99	1.42
KR001_HAM_0005	d__Bacteria;p__Firmicutes_A;c__Clostridia;o__Oscillospirales;f__Ruminococcaceae;g__Ruminococcus_D;s__Ruminococcus_D bicirculans	o__Clostridiales (UID1212)	98.63	0	99.97	3.61
KR001_HAM_0003	d__Bacteria;p__Firmicutes_A;c__Clostridia;o__Lachnospirales;f__Lachnospiraceae;g__CAG-81;s__CAG-81 sp900066535	o__Clostridiales (UID1226)	100	0	98.98	0.25
KR001_HAM_0001	d__Bacteria;p__Bacteroidota;c__Bacteroidia;o__Bacteroidales;f__Bacteroidaceae;g__Bacteroides;s__Bacteroides ovatus	g__Bacteroides (UID2691)	99.46	0.16	99.97	1.71
